# Supplementary material for: MFSD7C switches mitochondrial ATP synthesis to thermogenesis in response to heme
Source: Nat Commun. 2020 Sep 24;11:4837. doi: 10.1038/s41467-020-18607-1 (PMC7515921; doi:10.1038/s41467-020-18607-1)
Supplement: Supplementary file 3 — Source Data [file 41467_2020_18607_MOESM3_ESM.xlsx]

## Sheet: Figure 1a
		Volume (mL)	Absorbance 230 nm norm.	Absorbance at 380 nm norm.	Absorbance at 415 nm norm.
		0.0131369	0.0314997	1.00041	2.0315
		0.041491	0.0312402	1.00038	2.03124
		0.069845	0.0309443	1.00038	2.03094
		0.098199	0.0306832	1.00037	2.03068
		0.126553	0.0304641	1.00037	2.03046
		0.154907	0.0301785	1.00034	2.03018
		0.183261	0.0299934	1.00037	2.02999
		0.211615	0.0298043	1.00035	2.0298
		0.239969	0.0296951	1.00037	2.0297
		0.268323	0.0293422	1.00038	2.02934
		0.296677	0.0289609	1.00031	2.02896
		0.325031	0.0286911	1.00026	2.02869
		0.353385	0.0284316	1.00032	2.02843
		0.381739	0.0282251	1.00035	2.02823
		0.410093	0.0280171	1.00038	2.02802
		0.438448	0.0278074	1.00037	2.02781
		0.466802	0.0275004	1.00037	2.0275
		0.495156	0.0272212	1.00035	2.02722
		0.52351	0.027002	1.00031	2.027
		0.551864	0.0267591	1.00034	2.02676
		0.580218	0.0265289	1.00035	2.02653
		0.608572	0.0262836	1.00038	2.02628
		0.636926	0.0260811	1.00039	2.02608
		0.66528	0.0258904	1.00042	2.02589
		0.693634	0.0256713	1.00039	2.02567
		0.721988	0.025502	1.00038	2.0255
		0.750342	0.0253184	1.00036	2.02532
		0.778696	0.0250431	1.00039	2.02504
		0.80705	0.0248651	1.0004	2.02487
		0.835404	0.0246523	1.00036	2.02465
		0.863758	0.0243999	1.00039	2.0244
		0.892112	0.0242393	1.00035	2.02424
		0.920466	0.0240115	1.00031	2.02401
		0.94882	0.0237947	1.00026	2.02379
		0.977174	0.0236808	1.00018	2.02368
		1.00553	0.0235202	1.00022	2.02352
		1.03388	0.0233105	1.00019	2.02331
		1.06224	0.0231333	1.00021	2.02313
		1.09059	0.0230597	1.00024	2.02306
		1.11894	0.0229315	1.00025	2.02293
		1.1473	0.0227709	1.00021	2.02277
		1.17565	0.0226309	1.00019	2.02263
		1.20401	0.0225502	1.00015	2.02255
		1.23236	0.0223991	1.00023	2.0224
		1.26071	0.0222519	1.00022	2.02225
		1.28907	0.0221839	1.00024	2.02218
		1.31742	0.0220605	1.00022	2.02206
		1.34578	0.0219695	1.00018	2.02197
		1.37413	0.0219038	1.00016	2.0219
		1.40248	0.0218651	1.00016	2.02187
		1.43084	0.0217472	1.00018	2.02175
		1.45919	0.0216	1.0002	2.0216
		1.48755	0.0215154	1.00018	2.02152
		1.5159	0.0214465	1.00015	2.02145
		1.54426	0.0213753	1.00021	2.02138
		1.57261	0.0212456	1.00018	2.02125
		1.60096	0.0211459	1.00018	2.02115
		1.62932	0.0211514	1.00028	2.02115
		1.65767	0.0211056	1.00032	2.02111
		1.68603	0.0209576	1.00035	2.02096
		1.71438	0.0208832	1.0003	2.02088
		1.74273	0.0208089	1.00031	2.02081
		1.77109	0.0207741	1.00033	2.02077
		1.79944	0.0207242	1.00035	2.02072
		1.8278	0.0207574	1.0003	2.02076
		1.85615	0.0207258	1.00029	2.02073
		1.8845	0.0206949	1.00034	2.02069
		1.91286	0.0206617	1.00029	2.02066
		1.94121	0.0206301	1.00022	2.02063
		1.96957	0.0205438	1.00019	2.02054
		1.99792	0.0205154	1.00014	2.02052
		2.02627	0.0204924	1.00012	2.02049
		2.05463	0.0204695	1.00019	2.02047
		2.08298	0.0204275	1.00016	2.02043
		2.11134	0.0204426	1.00014	2.02044
		2.13969	0.0204339	1.00018	2.02043
		2.16804	0.0204078	1.00021	2.02041
		2.1964	0.0203658	1.00018	2.02037
		2.22475	0.0203729	1.00018	2.02037
		2.25311	0.0203318	1.00022	2.02033
		2.28146	0.0203239	1.00013	2.02032
		2.30981	0.0202907	1.0001	2.02029
		2.33817	0.0202527	1.00007	2.02025
		2.36652	0.0202274	1.00013	2.02023
		2.39488	0.0201926	1.00026	2.02019
		2.42323	0.0201617	1.00011	2.02016
		2.45158	0.0201443	1.00013	2.02014
		2.47994	0.0201214	1.00024	2.02012
		2.50829	0.0201364	1.00021	2.02014
		2.53665	0.020028	1.00019	2.02003
		2.565	0.0200153	1.0002	2.02002
		2.59335	0.0198888	1.00018	2.01989
		2.62171	0.0198017	1.00021	2.0198
		2.65006	0.0197646	1.00026	2.01976
		2.67842	0.0196672	1.00029	2.01967
		2.70677	0.0196744	1.00025	2.01967
		2.73512	0.0196245	1.00022	2.01962
		2.76348	0.0195628	1.00025	2.01956
		2.79183	0.019524	1.00023	2.01952
		2.82019	0.0194315	1.00024	2.01943
		2.84854	0.0193856	1.00027	2.01939
		2.8769	0.0193895	1.00025	2.01939
		2.90525	0.0193674	1.00022	2.01937
		2.9336	0.0191799	1.00019	2.01918
		2.96196	0.0191308	1.0002	2.01913
		2.99031	0.0191538	1.00014	2.01915
		3.01867	0.0191245	1.00016	2.01912
		3.04702	0.0190177	1.00021	2.01902
		3.07537	0.0189607	1.00017	2.01896
		3.10373	0.0188919	1.00016	2.01889
		3.13208	0.018793	1.00012	2.01879
		3.16044	0.0186506	1.00016	2.01865
		3.18879	0.0185232	1.00018	2.01852
		3.21714	0.0184425	1.00013	2.01844
		3.2455	0.0183516	1.00019	2.01835
		3.27385	0.018308	1.00017	2.01831
		3.30221	0.0181815	1.00014	2.01818
		3.33056	0.0179955	1.00014	2.018
		3.35891	0.0179228	1.00009	2.01792
		3.38727	0.0178175	1.00008	2.01782
		3.41562	0.0176577	1.00008	2.01766
		3.44398	0.0175628	1.00005	2.01756
		3.47233	0.0174924	1.0001	2.01749
		3.50068	0.0173705	1.00016	2.01737
		3.52904	0.0172123	1.00008	2.01721
		3.55739	0.0171015	1.00008	2.0171
		3.58575	0.0170319	1.00014	2.01703
		3.6141	0.0168903	1.0001	2.01689
		3.64245	0.0167787	1.00011	2.01678
		3.67081	0.0167708	1.00026	2.01677
		3.69916	0.0167068	1.0003	2.01671
		3.72752	0.0165604	1.00027	2.01656
		3.75587	0.0164639	1.00033	2.01646
		3.78422	0.0163586	1.00033	2.01636
		3.81258	0.0162408	1.00032	2.01624
		3.84093	0.0161767	1.00027	2.01618
		3.86929	0.0161086	1.00026	2.01611
		3.89764	0.0158998	1.00029	2.0159
		3.92599	0.0157463	1.0002	2.01575
		3.95435	0.0157036	1.00013	2.0157
		3.9827	0.0156419	1.00011	2.01564
		4.01106	0.0155517	1.00006	2.01555
		4.03941	0.0154409	1.00003	2.01544
		4.06776	0.0153341	1.00006	2.01533
		4.09612	0.0152289	1.00012	2.01523
		4.12447	0.0151838	1.00013	2.01518
		4.15283	0.0150904	1.00015	2.01509
		4.18118	0.0149836	1.00015	2.01498
		4.20953	0.0148982	1.00009	2.0149
		4.23789	0.0148191	1.00006	2.01482
		4.26624	0.0147083	1.00009	2.01471
		4.2946	0.0146055	1.00013	2.01461
		4.32295	0.0145873	1.00019	2.01459
		4.35131	0.0145691	1.00024	2.01457
		4.37966	0.0145192	1.0002	2.01452
		4.40801	0.0144812	1.00015	2.01448
		4.43637	0.0144045	1.00016	2.0144
		4.46472	0.0143586	1.00017	2.01436
		4.49308	0.0142969	1.00018	2.0143
		4.52143	0.0142573	1.0002	2.01426
		4.54978	0.0142115	1.00021	2.01421
		4.57814	0.0141086	1.00018	2.01411
		4.60649	0.0140706	1.00012	2.01407
		4.63485	0.0139654	1.00015	2.01397
		4.6632	0.013891	1.00016	2.01389
		4.69155	0.0138222	1.00019	2.01382
		4.71991	0.0137858	1.00025	2.01379
		4.74826	0.0136711	1.00025	2.01367
		4.77662	0.0136885	1.00026	2.01369
		4.80497	0.0136181	1.00022	2.01362
		4.83332	0.0135327	1.0002	2.01353
		4.86168	0.0134361	1.00028	2.01344
		4.89003	0.0133626	1.00021	2.01336
		4.91839	0.0132589	1.00023	2.01326
		4.94674	0.0131537	1.00022	2.01315
		4.97509	0.0130817	1.00025	2.01308
		5.00345	0.0130406	1.00009	2.01304
		5.0318	0.013016	1.00009	2.01302
		5.06016	0.0129361	1.00013	2.01294
		5.08851	0.012857	1.00012	2.01286
		5.11686	0.0128594	1.00013	2.01286
		5.14522	0.0127716	1.00011	2.01277
		5.17357	0.0126964	1.00011	2.0127
		5.20193	0.012641	1.00011	2.01264
		5.23028	0.0125089	1.00009	2.01251
		5.25863	0.0124409	1.0001	2.01244
		5.28699	0.0124258	1.00013	2.01243
		5.31534	0.0123483	1.00008	2.01235
		5.3437	0.0122629	1.00013	2.01226
		5.37205	0.0121972	1.00016	2.0122
		5.4004	0.0121909	1.00004	2.01219
		5.42876	0.0121078	1	2.01211
		5.45711	0.0120659	1.00011	2.01207
		5.48547	0.0119701	1.00012	2.01197
		5.51382	0.0119005	1.00002	2.0119
		5.54217	0.0118665	1.00011	2.01187
		5.57053	0.0118238	1.00022	2.01182
		5.59888	0.0117731	1.00021	2.01177
		5.62724	0.0116798	1.00022	2.01168
		5.65559	0.0116323	1.00024	2.01163
		5.68395	0.0116299	1.00021	2.01163
		5.7123	0.011626	1.00028	2.01163
		5.74065	0.0116268	1.00037	2.01163
		5.76901	0.0115872	1.00043	2.01159
		5.79736	0.0115722	1.00045	2.01157
		5.82572	0.0116616	1.00048	2.01166
		5.85407	0.0116576	1.0005	2.01166
		5.88242	0.0116924	1.00055	2.01169
		5.91078	0.0117375	1.00059	2.01174
		5.93913	0.0118032	1.00066	2.0118
		5.96749	0.0119021	1.0008	2.0119
		5.99584	0.0120603	1.00089	2.01206
		6.02419	0.012247	1.00106	2.01225
		6.05255	0.0124836	1.00129	2.01248
		6.0809	0.0127439	1.0016	2.01274
		6.10926	0.0131758	1.00194	2.01318
		6.13761	0.0136133	1.00243	2.01361
		6.16596	0.0141672	1.00313	2.01417
		6.19432	0.0148752	1.00392	2.01488
		6.22267	0.0157273	1.00497	2.01573
		6.25103	0.0168579	1.00635	2.01686
		6.27938	0.018562	1.00816	2.01856
		6.30773	0.0208041	1.01078	2.0208
		6.33609	0.0239553	1.01454	2.02396
		6.36444	0.028563	1.02	2.02856
		6.3928	0.0350551	1.02799	2.03506
		6.42115	0.0443733	1.03909	2.04437
		6.4495	0.0565618	1.05364	2.05656
		6.47786	0.0721182	1.07315	2.07212
		6.50621	0.0922	1.09728	2.0922
		6.53457	0.115628	1.12598	2.11563
		6.56292	0.143273	1.16072	2.14327
		6.59127	0.176192	1.19975	2.17619
		6.61963	0.211775	1.24332	2.21177
		6.64798	0.251195	1.29175	2.2512
		6.67634	0.293969	1.34205	2.29397
		6.70469	0.338435	1.39628	2.33843
		6.73304	0.3855	1.45268	2.3855
		6.7614	0.433456	1.50927	2.43346
		6.78975	0.481399	1.56696	2.4814
		6.81811	0.529649	1.62176	2.52965
		6.84646	0.576714	1.67454	2.57671
		6.87481	0.622543	1.7273	2.62254
		6.90317	0.667253	1.77629	2.66725
		6.93152	0.70934	1.8198	2.70934
		6.95988	0.748903	1.86099	2.7489
		6.98823	0.78755	1.89707	2.78755
		7.01659	0.822576	1.92437	2.82258
		7.04494	0.85477	1.95015	2.85477
		7.07329	0.884794	1.97327	2.88479
		7.10165	0.910881	1.98294	2.91088
		7.13	0.934132	1.99511	2.93413
		7.15836	0.954001	2	2.954
		7.18671	0.969632	1.99904	2.96963
		7.21506	0.982489	1.99417	2.98249
		7.24342	0.991562	1.98351	2.99156
		7.27177	0.997315	1.97276	2.99731
		7.30013	1	1.95965	3
		7.32848	0.998956	1.94288	2.99896
		7.35683	0.995112	1.92308	2.99511
		7.38519	0.989117	1.90351	2.98912
		7.41354	0.981263	1.88148	2.98126
		7.4419	0.971271	1.85657	2.97127
		7.47025	0.958764	1.82988	2.95876
		7.4986	0.94376	1.80184	2.94376
		7.52696	0.928129	1.77559	2.92813
		7.55531	0.910088	1.74963	2.91009
		7.58367	0.891055	1.72229	2.89106
		7.61202	0.870673	1.69254	2.87067
		7.64037	0.849213	1.66739	2.84921
		7.66873	0.827655	1.64078	2.82765
		7.69708	0.804262	1.61304	2.80426
		7.72544	0.780614	1.58701	2.78061
		7.75379	0.756832	1.56153	2.75683
		7.78214	0.731354	1.53704	2.73135
		7.8105	0.706131	1.51279	2.70613
		7.83885	0.680476	1.48816	2.68048
		7.86721	0.654396	1.4647	2.6544
		7.89556	0.628614	1.44186	2.62861
		7.92391	0.602349	1.41905	2.60235
		7.95227	0.576416	1.39793	2.57642
		7.98062	0.551168	1.37714	2.55117
		8.00898	0.526321	1.35705	2.52632
		8.03733	0.501336	1.33797	2.50134
		8.06568	0.477524	1.31934	2.47752
		8.09404	0.454514	1.30185	2.45451
		8.12239	0.431732	1.2851	2.43173
		8.15075	0.409956	1.26861	2.40996
		8.1791	0.388725	1.25343	2.38872
		8.20745	0.368329	1.23895	2.36833
		8.23581	0.349203	1.22483	2.3492
		8.26416	0.330058	1.21168	2.33006
		8.29252	0.312359	1.1993	2.31236
		8.32087	0.295417	1.18716	2.29542
		8.34922	0.278568	1.17602	2.27857
		8.37758	0.263207	1.16528	2.26321
		8.40593	0.24835	1.15496	2.24835
		8.43429	0.233999	1.14551	2.234
		8.46264	0.220639	1.13641	2.22064
		8.491	0.207708	1.12779	2.20771
		8.51935	0.195578	1.1197	2.19558
		8.5477	0.184195	1.11189	2.1842
		8.57606	0.173438	1.10482	2.17344
		8.60441	0.16325	1.09834	2.16325
		8.63277	0.153848	1.09188	2.15385
		8.66112	0.144691	1.08584	2.14469
		8.68947	0.136065	1.08022	2.13606
		8.71783	0.128236	1.07497	2.12824
		8.74618	0.120599	1.07015	2.1206
		8.77454	0.113636	1.06571	2.11364
		8.80289	0.107165	1.06153	2.10717
		8.83124	0.100893	1.05768	2.10089
		8.8596	0.0951803	1.05409	2.09518
		8.88795	0.0897348	1.05069	2.08973
		8.91631	0.0846754	1.0476	2.08468
		8.94466	0.0800092	1.04485	2.08001
		8.97301	0.0755811	1.04223	2.07558
		9.00137	0.0714521	1.03973	2.07145
		9.02972	0.0674473	1.03742	2.06745
		9.05808	0.0637724	1.03544	2.06377
		9.08643	0.0604574	1.03347	2.06046
		9.11478	0.0572833	1.03159	2.05728
		9.14314	0.0542801	1.02987	2.05428
		9.17149	0.0516163	1.02851	2.05162
		9.19985	0.0491986	1.02711	2.0492
		9.2282	0.0466716	1.02569	2.04667
		9.25655	0.044477	1.02466	2.04448
		9.28491	0.0424651	1.02354	2.04247
		9.31326	0.0404279	1.02252	2.04043
		9.34162	0.0385955	1.02166	2.0386
		9.36997	0.036802	1.02085	2.0368
		9.39832	0.0353241	1.02003	2.03532
		9.42668	0.0339926	1.01931	2.03399
		9.45503	0.0326129	1.01868	2.03261
		9.48339	0.0313787	1.01811	2.03138
		9.51174	0.0302354	1.01751	2.03024
		9.54009	0.0292267	1.01697	2.02923
		9.56845	0.0282552	1.01652	2.02826
		9.5968	0.0273026	1.01608	2.0273
		9.62516	0.026483	1.0157	2.02648
		9.65351	0.0256713	1.01527	2.02567
		9.68186	0.0250131	1.01493	2.02501
		9.71022	0.0242583	1.01456	2.02426
		9.73857	0.0235573	1.01426	2.02356
		9.76693	0.0229711	1.01399	2.02297
		9.79528	0.0224363	1.01371	2.02244
		9.82364	0.021922	1.01353	2.02192
		9.85199	0.0213753	1.01326	2.02138
		9.88034	0.02085	1.01302	2.02085
		9.9087	0.0204647	1.01281	2.02046
		9.93705	0.0199884	1.01254	2.01999
		9.96541	0.0196	1.01239	2.0196
		9.99376	0.0191949	1.01223	2.01919
		10.0221	0.018865	1.012	2.01887
		10.0505	0.0185818	1.01182	2.01858
		10.0788	0.0181981	1.01164	2.0182
		10.1072	0.0178231	1.01147	2.01782
		10.1355	0.0175485	1.01121	2.01755
		10.1639	0.0172661	1.01103	2.01727
		10.1922	0.0169852	1.01096	2.01699
		10.2206	0.0166727	1.01083	2.01667
		10.2489	0.0164567	1.0107	2.01646
		10.2773	0.016274	1.01057	2.01627
		10.3057	0.0160311	1.01044	2.01603
		10.334	0.0157692	1.01034	2.01577
		10.3624	0.0155675	1.01021	2.01557
		10.3907	0.0153808	1.01008	2.01538
		10.4191	0.0151893	1.01002	2.01519
		10.4474	0.0149654	1.00992	2.01497
		10.4758	0.0147858	1.00982	2.01479
		10.5041	0.0146078	1.00974	2.01461
		10.5325	0.0144646	1.00964	2.01446
		10.5608	0.0142795	1.00953	2.01428
		10.5892	0.0141205	1.00945	2.01412
		10.6175	0.0139947	1.00935	2.01399
		10.6459	0.0138278	1.0093	2.01383
		10.6743	0.0136703	1.00922	2.01367
		10.7026	0.0134947	1.00912	2.01349
		10.731	0.0133839	1.00897	2.01338
		10.7593	0.0132201	1.00894	2.01322
		10.7877	0.0131007	1.00894	2.0131
		10.816	0.013001	1.00889	2.013
		10.8444	0.0129274	1.00887	2.01293
		10.8727	0.0128602	1.00891	2.01286
		10.9011	0.0127739	1.00881	2.01277
		10.9294	0.0126545	1.00868	2.01265
		10.9578	0.0125627	1.00868	2.01256
		10.9862	0.0125516	1.00865	2.01255
		11.0145	0.0124994	1.00861	2.0125
		11.0429	0.0124298	1.00849	2.01243
		11.0712	0.0123435	1.00845	2.01234
		11.0996	0.0123056	1.00837	2.01231
		11.1279	0.0122858	1.00838	2.01229
		11.1563	0.0122541	1.00827	2.01225
		11.1846	0.0122834	1.00815	2.01228
		11.213	0.0123064	1.00816	2.01231
		11.2413	0.0122352	1.00811	2.01224
		11.2697	0.0122075	1.00803	2.01221
		11.298	0.0122787	1.00799	2.01228
		11.3264	0.0123016	1.00793	2.0123
		11.3548	0.0123246	1.0079	2.01232
		11.3831	0.0123744	1.00791	2.01237
		11.4115	0.0124678	1.00791	2.01247
		11.4398	0.0124883	1.00781	2.01249
		11.4682	0.0124891	1.00773	2.01249
		11.4965	0.0125144	1.00775	2.01251
		11.5249	0.0126102	1.00774	2.01261
		11.5532	0.0126497	1.00775	2.01265
		11.5816	0.0127051	1.00774	2.01271
		11.6099	0.0127898	1.00783	2.01279
		11.6383	0.012891	1.00784	2.01289
		11.6666	0.013016	1.00763	2.01302
		11.695	0.0131371	1.00761	2.01314
		11.7234	0.013232	1.00755	2.01323
		11.7517	0.013361	1.00756	2.01336
		11.7801	0.0135113	1.00754	2.01351
		11.8084	0.0135864	1.00744	2.01359
		11.8368	0.013751	1.00745	2.01375
		11.8651	0.0138626	1.00751	2.01386
		11.8935	0.0140247	1.00755	2.01402
		11.9218	0.0141513	1.00755	2.01415
		11.9502	0.014217	1.00752	2.01422
		11.9785	0.0143285	1.00752	2.01433
		12.0069	0.0144599	1.00754	2.01446
		12.0353	0.0146316	1.00749	2.01463
		12.0636	0.0146917	1.00756	2.01469
		12.092	0.0147961	1.00757	2.0148
		12.1203	0.0149812	1.00747	2.01498
		12.1487	0.0151173	1.00739	2.01512
		12.177	0.0152273	1.00737	2.01523
		12.2054	0.0153199	1.00732	2.01532
		12.2337	0.0154148	1.0073	2.01541
		12.2621	0.0155153	1.00733	2.01552
		12.2904	0.015687	1.00732	2.01569
		12.3188	0.0158974	1.00729	2.0159
		12.3471	0.0160572	1.00734	2.01606
		12.3755	0.0162779	1.0073	2.01628
		12.4039	0.0165335	1.00729	2.01653
		12.4322	0.016706	1.0073	2.01671
		12.4606	0.0169378	1.00736	2.01694
		12.4889	0.0171822	1.00743	2.01718
		12.5173	0.0174188	1.00739	2.01742
		12.5456	0.0177337	1.00738	2.01773
		12.574	0.0180565	1.0074	2.01806
		12.6023	0.0183785	1.00738	2.01838
		12.6307	0.0187543	1.00738	2.01875
		12.659	0.0191807	1.00739	2.01918
		12.6874	0.0196237	1.00739	2.01962
		12.7157	0.0201087	1.00747	2.02011
		12.7441	0.0206443	1.00741	2.02064
		12.7725	0.0212749	1.00739	2.02127
		12.8008	0.0218453	1.00738	2.02185
		12.8292	0.0225415	1.00736	2.02254
		12.8575	0.0233247	1.00731	2.02332
		12.8859	0.0241649	1.00734	2.02416
		12.9142	0.025017	1.00731	2.02502
		12.9426	0.0258699	1.00735	2.02587
		12.9709	0.0267536	1.00737	2.02675
		12.9993	0.0276254	1.00732	2.02763
		13.0276	0.0284387	1.00724	2.02844
		13.056	0.029218	1.00724	2.02922
		13.0843	0.0299	1.00722	2.0299
		13.1127	0.0305511	1.00721	2.03055
		13.1411	0.0311025	1.0072	2.0311
		13.1694	0.0314261	1.00713	2.03143
		13.1978	0.0317347	1.00705	2.03173
		13.2261	0.0320021	1.00699	2.032
		13.2545	0.0321833	1.00697	2.03218
		13.2828	0.0323051	1.00693	2.03231
		13.3112	0.0323589	1.0068	2.03236
		13.3395	0.0322537	1.0069	2.03225
		13.3679	0.0321485	1.00685	2.03215
		13.3962	0.0319356	1.00683	2.03194
		13.4246	0.0316801	1.00678	2.03168
		13.453	0.0313533	1.00671	2.03135
		13.4813	0.0309736	1.00668	2.03097
		13.5097	0.0305582	1.00666	2.03056
		13.538	0.0300891	1.00668	2.03009
		13.5664	0.0295614	1.00662	2.02956
		13.5947	0.02901	1.00653	2.02901
		13.6231	0.0284427	1.00659	2.02844
		13.6514	0.0278501	1.00656	2.02785
		13.6798	0.0273098	1.00654	2.02731
		13.7081	0.026703	1.00657	2.0267
		13.7365	0.0260503	1.00656	2.02605
		13.7648	0.0254521	1.00652	2.02545
		13.7932	0.024839	1.00646	2.02484
		13.8216	0.024214	1.00643	2.02421
		13.8499	0.0235613	1.00639	2.02356
		13.8783	0.02296	1.00635	2.02296
		13.9066	0.0223864	1.00639	2.02239
		13.935	0.0217867	1.00648	2.02179
		13.9633	0.0212211	1.00647	2.02122
		13.9917	0.0206048	1.00649	2.0206
		14.02	0.0200446	1.00645	2.02004
		14.0484	0.0195225	1.00644	2.01952
		14.0767	0.0190406	1.00648	2.01904
		14.1051	0.0185185	1.00645	2.01852
		14.1334	0.0180027	1.00641	2.018
		14.1618	0.0175612	1.00638	2.01756
		14.1902	0.0171846	1.00632	2.01718
		14.2185	0.0167977	1.00622	2.0168
		14.2469	0.016456	1.00626	2.01646
		14.2752	0.0161047	1.00617	2.0161
		14.3036	0.0157953	1.00617	2.0158
		14.3319	0.0154828	1.00617	2.01548
		14.3603	0.0152154	1.00617	2.01522
		14.3886	0.015001	1.00614	2.015
		14.417	0.0147384	1.0061	2.01474
		14.4453	0.0145991	1.00612	2.0146
		14.4737	0.0144892	1.00614	2.01449
		14.5021	0.0143412	1.00612	2.01434
		14.5304	0.0141861	1.00604	2.01419
		14.5588	0.0139947	1.00604	2.01399
		14.5871	0.013838	1.00601	2.01384
		14.6155	0.0137945	1.00598	2.01379
		14.6438	0.0136031	1.00602	2.0136
		14.6722	0.0134076	1.00608	2.01341
		14.7005	0.0132763	1.00606	2.01328
		14.7289	0.0131545	1.00607	2.01315
		14.7572	0.0130643	1.00609	2.01306
		14.7856	0.0129464	1.00611	2.01295
		14.8139	0.0128546	1.00608	2.01285
		14.8423	0.0126489	1.00605	2.01265
		14.8707	0.0124867	1.00603	2.01249
		14.899	0.0123079	1.00604	2.01231
		14.9274	0.0121679	1.00599	2.01217
		14.9557	0.0119662	1.00611	2.01197
		14.9841	0.0117842	1.00611	2.01178
		15.0124	0.0117265	1.00604	2.01173
		15.0408	0.0116086	1.00601	2.01161
		15.0691	0.0114622	1.006	2.01146
		15.0975	0.0112913	1.00602	2.01129
		15.1258	0.0110421	1.00602	2.01104
		15.1542	0.0108514	1.00601	2.01085
		15.1825	0.0107209	1.00606	2.01072
		15.2109	0.010603	1.00601	2.0106
		15.2393	0.0104559	1.00598	2.01046
		15.2676	0.0103546	1.00595	2.01035
		15.296	0.0102003	1.0059	2.0102
		15.3243	0.0100247	1.00589	2.01002
		15.3527	0.00980079	1.00592	2.0098
		15.381	0.00960221	1.00588	2.0096
		15.4094	0.009478	1.00585	2.00948
		15.4377	0.00938148	1.00587	2.00938
		15.4661	0.00917499	1.00583	2.00917
		15.4944	0.00905157	1.00581	2.00905
		15.5228	0.00890283	1.00577	2.0089
		15.5512	0.0087628	1.00577	2.00876
		15.5795	0.008637	1.00586	2.00864
		15.6079	0.00842498	1.00583	2.00842
		15.6362	0.00834507	1.00586	2.00835
		15.6646	0.00821769	1.00582	2.00822
		15.6929	0.00815994	1.00579	2.00816
		15.7213	0.00805392	1.00576	2.00805
		15.7496	0.00792338	1.00576	2.00792
		15.778	0.00780709	1.00576	2.00781
		15.8063	0.00769949	1.00574	2.0077
		15.8347	0.00757528	1.0058	2.00758
		15.863	0.00747401	1.00579	2.00747
		15.8914	0.00739648	1.00567	2.0074
		15.9198	0.0073585	1.00569	2.00736
		15.9481	0.00730312	1.00582	2.0073
		15.9765	0.00725644	1.0059	2.00726
		16.0048	0.00722005	1.00591	2.00722
		16.0332	0.00718445	1.00588	2.00718
		16.0615	0.00714885	1.00586	2.00715
		16.0899	0.00709268	1.00585	2.00709
		16.1182	0.00705391	1.00577	2.00705
		16.1466	0.00705549	1.00581	2.00706
		16.1749	0.00704758	1.00586	2.00705
		16.2033	0.00702068	1.00581	2.00702
		16.2316	0.00700328	1.00566	2.007
		16.26	0.00701514	1.00566	2.00702
		16.2884	0.00694473	1.00564	2.00694
		16.3167	0.00693445	1.00555	2.00693
		16.3451	0.00693207	1.00562	2.00693
		16.3734	0.00694631	1.0056	2.00695
		16.4018	0.0069202	1.00557	2.00692
		16.4301	0.00694631	1.00557	2.00695
		16.4585	0.00696372	1.00555	2.00696
		16.4868	0.0070191	1.00556	2.00702
		16.5152	0.00695976	1.00555	2.00696
		16.5435	0.00696372	1.00561	2.00696
		16.5719	0.00702701	1.00563	2.00703
		16.6003	0.00702622	1.00557	2.00703
		16.6286	0.00704679	1.00557	2.00705
		16.657	0.00702938	1.00557	2.00703
		16.6853	0.00706499	1.00556	2.00706
		16.7137	0.00706894	1.00554	2.00707
		16.742	0.00707369	1.00549	2.00707
		16.7704	0.00711166	1.00549	2.00711
		16.7987	0.00712432	1.00558	2.00712
		16.8271	0.00710533	1.00565	2.00711
		16.8554	0.00714014	1.00555	2.00714
		16.8838	0.00713777	1.00547	2.00714
		16.9121	0.00715834	1.00543	2.00716
		16.9405	0.00719632	1.00544	2.0072
		16.9689	0.00724379	1.00543	2.00724
		16.9972	0.00728967	1.00555	2.00729
		17.0256	0.00733477	1.00556	2.00733
		17.0539	0.00733398	1.00559	2.00733
		17.0823	0.0073229	1.00557	2.00732
		17.1106	0.00735534	1.00553	2.00736
		17.139	0.00735534	1.00551	2.00736
		17.1673	0.00731578	1.00561	2.00732
		17.1957	0.00735376	1.00559	2.00735
		17.224	0.00733872	1.00555	2.00734
		17.2524	0.00730391	1.00556	2.0073
		17.2807	0.00732053	1.00557	2.00732
		17.3091	0.007296	1.0055	2.0073
		17.3375	0.00726515	1.00546	2.00727
		17.3658	0.00723746	1.00552	2.00724
		17.3942	0.00723113	1.00546	2.00723
		17.4225	0.00722163	1.00542	2.00722
		17.4509	0.0072066	1.00548	2.00721
		17.4792	0.00714489	1.00536	2.00714
		17.5076	0.00713144	1.00547	2.00713
		17.5359	0.00714806	1.00544	2.00715
		17.5643	0.00700328	1.0054	2.007
		17.5926	0.00690438	1.00542	2.0069
		17.621	0.00694552	1.00543	2.00695
		17.6494	0.00690755	1.00539	2.00691
		17.6777	0.00684584	1.0054	2.00685
		17.7061	0.00675248	1.00539	2.00675
		17.7344	0.0066528	1.00534	2.00665
		17.7628	0.00660533	1.00539	2.00661
		17.7911	0.00653729	1.00541	2.00654
		17.8195	0.00650169	1.00545	2.0065
		17.8478	0.00640358	1.00546	2.0064
		17.8762	0.00628728	1.00546	2.00629
		17.9045	0.00623665	1.00538	2.00624
		17.9329	0.00613222	1.00543	2.00613
		17.9612	0.00607605	1.0054	2.00608
		17.9896	0.00594551	1.00542	2.00595
		18.018	0.00583791	1.00547	2.00584
		18.0463	0.0057762	1.00545	2.00578
		18.0747	0.0056417	1.00547	2.00564
		18.103	0.00550246	1.00542	2.0055
		18.1314	0.00546686	1.00547	2.00547
		18.1597	0.00533236	1.0055	2.00533
		18.1881	0.00532366	1.0055	2.00532
		18.2164	0.00527461	1.00545	2.00527
		18.2448	0.00514882	1.00544	2.00515
		18.2731	0.0050784	1.00541	2.00508
		18.3015	0.00502302	1.00533	2.00502
		18.3298	0.00493679	1.00528	2.00494
		18.3582	0.00487191	1.00533	2.00487
		18.3866	0.00484976	1.00535	2.00485
		18.4149	0.00480783	1.00534	2.00481
		18.4433	0.00478014	1.00534	2.00478
		18.4716	0.00473504	1.00532	2.00474
		18.5	0.00467729	1.00531	2.00468
		18.5283	0.00465197	1.00528	2.00465
		18.5567	0.00468441	1.0053	2.00468
		18.585	0.00472476	1.00536	2.00472
		18.6134	0.00475561	1.00531	2.00476
		18.6417	0.00480071	1.00528	2.0048
		18.6701	0.00487112	1.00532	2.00487
		18.6984	0.00494945	1.00537	2.00495
		18.7268	0.00506574	1.00535	2.00507
		18.7552	0.00520736	1.00534	2.00521
		18.7835	0.00537034	1.00531	2.00537
		18.8119	0.00554993	1.00525	2.00555
		18.8402	0.00581417	1.00526	2.00581
		18.8686	0.00605864	1.00526	2.00606
		18.8969	0.00629203	1.00526	2.00629
		18.9253	0.00659346	1.00526	2.00659
		18.9536	0.0069471	1.00531	2.00695
		18.982	0.00728809	1.0053	2.00729
		19.0103	0.00761325	1.00529	2.00761
		19.0387	0.00804127	1.00536	2.00804
		19.0671	0.00844317	1.00538	2.00844
		19.0954	0.00876438	1.00528	2.00876
		19.1238	0.00907926	1.0053	2.00908
		19.1521	0.00937752	1.00544	2.00938
		19.1805	0.00960775	1.00531	2.00961
		19.2088	0.00987357	1.0053	2.00987
		19.2372	0.0100896	1.00528	2.01009
		19.2655	0.0103008	1.00533	2.0103
		19.2939	0.0104472	1.00536	2.01045
		19.3222	0.0105793	1.00541	2.01058
		19.3506	0.0107067	1.0053	2.01071
		19.3789	0.0107193	1.00521	2.01072
		19.4073	0.010713	1.00521	2.01071
		19.4357	0.0107185	1.00514	2.01072
		19.464	0.01066	1.00518	2.01066
		19.4924	0.0106323	1.00518	2.01063
		19.5207	0.0105674	1.00522	2.01057
		19.5491	0.0104907	1.00514	2.01049
		19.5774	0.0104013	1.00516	2.0104
		19.6058	0.0102343	1.00521	2.01023
		19.6341	0.010084	1.00521	2.01008
		19.6625	0.00992816	1.00517	2.00993
		19.6908	0.00976519	1.00517	2.00977
		19.7192	0.00963702	1.00518	2.00964
		19.7475	0.00940521	1.00517	2.00941
		19.7759	0.00912277	1.00522	2.00912
		19.8043	0.00886644	1.00523	2.00887
		19.8326	0.00862435	1.00519	2.00862
		19.861	0.00839333	1.00525	2.00839
		19.8893	0.00809586	1.00523	2.0081
		19.9177	0.00778414	1.00519	2.00778
		19.946	0.00742021	1.00519	2.00742
		19.9744	0.00704521	1.00517	2.00705
		20.0027	0.00672795	1.00514	2.00673
		20.0311	0.00640833	1.00513	2.00641
		20.0594	0.0061607	1.00522	2.00616
		20.0878	0.00592414	1.00523	2.00592
		20.1162	0.00573664	1.00528	2.00574
		20.1445	0.00539091	1.00523	2.00539
		20.1729	0.00504755	1.00523	2.00505
		20.2012	0.00475482	1.0053	2.00475
		20.2296	0.00449849	1.00531	2.0045
		20.2579	0.00433709	1.00524	2.00434
		20.2863	0.00412586	1.00522	2.00413
		20.3146	0.0038537	1.00522	2.00385
		20.343	0.00365275	1.00522	2.00365
		20.3713	0.00333866	1.0052	2.00334
		20.3997	0.00318439	1.00509	2.00318
		20.428	0.00312901	1.00508	2.00313
		20.4564	0.00304198	1.00506	2.00304
		20.4848	0.00290194	1.00509	2.0029
		20.5131	0.00276033	1.00509	2.00276
		20.5415	0.00261555	1.00507	2.00262
		20.5698	0.00248817	1.00507	2.00249
		20.5982	0.00240431	1.00514	2.0024
		20.6265	0.00235526	1.0051	2.00236
		20.6549	0.00224608	1.00507	2.00225
		20.6832	0.00215668	1.00508	2.00216
		20.7116	0.00207361	1.00508	2.00207
		20.7399	0.00198579	1.00511	2.00199
		20.7683	0.00188531	1.00509	2.00189
		20.7966	0.0018513	1.00505	2.00185
		20.825	0.00182993	1.00505	2.00183
		20.8534	0.00174607	1.00506	2.00175
		20.8817	0.00169702	1.00507	2.0017
		20.9101	0.00167249	1.00507	2.00167
		20.9384	0.00161949	1.00507	2.00162
		20.9668	0.00158389	1.0051	2.00158
		20.9951	0.00151031	1.00506	2.00151
		21.0235	0.00145651	1.00507	2.00146
		21.0518	0.00143594	1.00507	2.00144
		21.0802	0.00140983	1.00516	2.00141
		21.1085	0.00144543	1.00514	2.00145
		21.1369	0.00144227	1.00509	2.00144
		21.1653	0.00138847	1.00511	2.00139
		21.1936	0.00137898	1.0051	2.00138
		21.222	0.00137344	1.00507	2.00137
		21.2503	0.00132834	1.00512	2.00133
		21.2787	0.00129037	1.0052	2.00129
		21.307	0.00125635	1.0052	2.00126
		21.3354	0.00125239	1.00511	2.00125
		21.3637	0.00122866	1.00511	2.00123
		21.3921	0.00121125	1.00504	2.00121
		21.4204	0.00115192	1.00501	2.00115
		21.4488	0.00113609	1.00502	2.00114
		21.4771	0.00113768	1.00501	2.00114
		21.5055	0.00108071	1.00497	2.00108
		21.5339	0.00105935	1.00498	2.00106
		21.5622	0.00103245	1.005	2.00103
		21.5906	0.000976281	1.00494	2.00098
		21.6189	0.000914571	1.00494	2.00091
		21.6473	0.000901122	1.00497	2.0009
		21.6756	0.000808557	1.00499	2.00081
		21.704	0.000741309	1.00499	2.00074
		21.7323	0.000685929	1.00496	2.00069
		21.7607	0.000628174	1.00498	2.00063
		21.789	0.000603649	1.00501	2.0006
		21.8174	0.00060444	1.00497	2.0006
		21.8457	0.000538774	1.00494	2.00054
		21.8741	0.0004739	1.00494	2.00047
		21.9025	0.000488932	1.00493	2.00049
		21.9308	0.000521369	1.005	2.00052
		21.9592	0.000465197	1.00496	2.00047
		21.9875	0.000420893	1.00498	2.00042
		22.0159	0.000334657	1.00495	2.00033
		22.0442	0.000353645	1.00491	2.00035
		22.0726	0.000457286	1.00496	2.00046
		22.1009	0.000437507	1.00506	2.00044
		22.1293	0.000359183	1.00504	2.00036
		22.1576	0.000340986	1.00508	2.00034
		22.186	0.000367094	1.00506	2.00037
		22.2144	0.000323581	1.00509	2.00032
		22.2427	0.000269783	1.00511	2.00027
		22.2711	0.000234181	1.00511	2.00023
		22.2994	0.000184338	1.00508	2.00018
		22.3278	0.000208073	1.00505	2.00021
		22.3561	0.000207282	1.00503	2.00021
		22.3845	0.00018513	1.00494	2.00019
		22.4128	0.000182756	1.00489	2.00018
		22.4412	0.000169306	1.00483	2.00017
		22.4695	0.000138452	1.00488	2.00014
		22.4979	0.000140034	1.00493	2.00014
		22.5262	0.000167724	1.00488	2.00017
		22.5546	0.000202535	1.00486	2.0002
		22.583	0.000206491	1.00491	2.00021
		22.6113	0.000126584	1.00491	2.00013
		22.6397	0.00013054	1.00484	2.00013
		22.668	0.00016456	1.00486	2.00016
		22.6964	0.000178009	1.00483	2.00018
		22.7247	0.000226269	1.00483	2.00023
		22.7531	0.000264245	1.00484	2.00026
		22.7814	0.000207282	1.00483	2.00021
		22.8098	0.00018513	1.00478	2.00019
		22.8381	0.000189085	1.00484	2.00019
		22.8665	0.000262662	1.00484	2.00026
		22.8948	0.000271365	1.00485	2.00027
		22.9232	0.000289562	1.00487	2.00029
		22.9516	0.000360765	1.0049	2.00036
		22.9799	0.000402696	1.00491	2.0004
		23.0083	0.000445418	1.00482	2.00045
		23.0366	0.000424057	1.00481	2.00042
		23.065	0.000431178	1.00483	2.00043
		23.0933	0.000451748	1.00485	2.00045
		23.1217	0.000421684	1.00486	2.00042
		23.15	0.000454121	1.00492	2.00045
		23.1784	0.000465197	1.00487	2.00047
		23.2067	0.000416937	1.0049	2.00042
		23.2351	0.000339404	1.00489	2.00034
		23.2635	0.000261871	1.00487	2.00026
		23.2918	0.000265036	1.00484	2.00027
		23.3202	0.000306176	1.00487	2.00031
		23.3485	0.000330701	1.00489	2.00033
		23.3769	0.000246048	1.00492	2.00025
		23.4052	0.000181965	1.00494	2.00018
		23.4336	0.000201744	1.00486	2.0002
		23.4619	0.00015823	1.00482	2.00016
		23.4903	8.38621e-05	1.0048	2.00008
		23.5186	8.46532e-05	1.0048	2.00008
		23.547	0.00015823	1.00476	2.00016
		23.5753	0.00014399	1.00483	2.00014
		23.6037	0	1.00487	2

## Sheet: Figure 1b
	Wavelength (nm)	18.4 uM Mut	27.6 uM Mut	36.8 uM Mut	46.0 uM Mut	55.0 uM Mut	64.4 uM Mut	73.6 uM Mut	82.8 uM Mut	18.4 uM WT	27.6 uM WT	36.8 uM WT	46.0 uM WT	55.0 uM WT	64.4 uM WT	73.6 uM WT	82.8 uM WT
	300	-0.0515999794006348	-0.108900010585785	-0.102799952030182	-0.107599973678589	-0.109399974346161	-0.095099925994873	-0.00549995899200439	-0.00520002841949463	0.0644000172615051	0.0603000521659851	0.0569000244140625	0.0734999775886536	0.0813999772071838	0.0835999846458435	0.073900043964386	0.074400007724762
	305	-0.0552999973297119	-0.114400029182434	-0.110199987888336	-0.113600015640259	-0.117799997329712	-0.104700028896332	-0.0118000507354736	-0.0119000673294067	0.0625999569892883	0.0551999807357788	0.0516999959945679	0.0662999749183655	0.0729999542236328	0.0724999904632568	0.0620999932289124	0.0614999532699585
	310	-0.0612000226974487	-0.124599993228912	-0.122500002384186	-0.124899983406067	-0.131600022315979	-0.1182	-0.020300030708313	-0.0191999673843384	0.061199963092804	0.0515999794006348	0.0450000166893005	0.0582000017166138	0.0636999607086182	0.0608000159263611	0.0490999817848206	0.0472999811172485
	315	-0.0637999773025513	-0.130599975585938	-0.129499971866608	-0.130699932575226	-0.139299929141998	-0.127499938011169	-0.0252000093460083	-0.0246999263763428	0.0579000115394592	0.0426000356674194	0.0321000218391418	0.0441000461578369	0.0480000376701355	0.042900025844574	0.0299000144004822	0.0273000001907349
	320	-0.0778999328613281	-0.158399939537048	-0.158299922943115	-0.160799980163574	-0.172799944877625	-0.160199999809265	-0.0328999757766724	-0.0377999544143677	0.0678000450134277	0.0403000116348267	0.0240000486373901	0.0350000858306885	0.0372999906539917	0.0295000076293945	0.0128000974655151	0.00880002975463867
	325	-0.0881000757217407	-0.180100083351135	-0.182600021362305	-0.182800054550171	-0.198700070381165	-0.186200022697449	-0.0537000894546509	-0.0503000020980835	0.0643000602722168	0.0282000303268433	0.00419998168945312	0.0133000612258911	0.013200044631958	0.00300002098083496	-0.0170999765396118	-0.0236999988555908
	330	-0.0976999998092651	-0.201200008392334	-0.205699920654297	-0.203999996185303	-0.222899913787842	-0.211599946022034	-0.0548999309539795	-0.0615999698638916	0.0602000951766968	0.013200044631958	-0.0194000005722046	-0.0124999284744263	-0.0145000219345093	-0.028999924659729	-0.0508999824523926	-0.0612999200820923
	335	-0.108800053596497	-0.2257	-0.232599973678589	-0.228900074958801	-0.252500057220459	-0.240700006484985	-0.0795999765396118	-0.0744000673294067	0.0379999876022339	-0.00810003280639648	-0.051800012588501	-0.047700047492981	-0.0528000593185425	-0.072100043296814	-0.0982000827789307	-0.111700057983398
	340	-0.119200110435486	-0.247500061988831	-0.256900072097778	-0.251500010490417	-0.278500080108643	-0.266800045967102	-0.0914000272750854	-0.0866000652313232	0.0270999670028687	-0.0284000635147095	-0.0830000638961792	-0.0835000276565552	-0.0904999971389771	-0.1149	-0.144700050354004	-0.161800026893616
	345	-0.126999974250793	-0.264500021934509	-0.275699973106384	-0.268100023269653	-0.298399925231934	-0.287699937820435	-0.098099946975708	-0.0923999547958374	0.019800066947937	-0.0470999479293823	-0.112099885940552	-0.114299893379211	-0.124300003051758	-0.152899980545044	-0.185999989509583	-0.206999897956848
	350	-0.1329	-0.277099967002869	-0.290300011634827	-0.281000018119812	-0.3125	-0.300999999046326	-0.0950000286102295	-0.0964000225067139	0.0226000547409058	-0.0614999532699585	-0.133599996566772	-0.138200044631958	-0.150300025939941	-0.181699991226196	-0.216899991035461	-0.240200042724609
	355	-0.135799884796143	-0.287199854850769	-0.3008	-0.290099859237671	-0.323199868202209	-0.310699939727783	-0.0927999019622803	-0.0945998430252075	0.0209000110626221	-0.0699999332427979	-0.148499965667725	-0.154799938201904	-0.168399930000305	-0.201799988746643	-0.240499973297119	-0.265499949455261
	360	-0.1373	-0.289600014686584	-0.303300023078918	-0.289400100708008	-0.3245	-0.312300086021423	-0.0922000408172607	-0.0904999971389771	0.0186998844146729	-0.0706000328063965	-0.152300000190735	-0.159800052642822	-0.172900080680847	-0.210100054740906	-0.249000072479248	-0.276400089263916
	365	-0.136400103569031	-0.290600061416626	-0.303800106048584	-0.2901	-0.324600100517273	-0.312300086021423	-0.0902001857757568	-0.0886001586914062	0.0214998722076416	-0.0702000856399536	-0.154600024223328	-0.161700010299683	-0.176200032234192	-0.212100028991699	-0.252300024032593	-0.279200077056885
	370	-0.1332	-0.286500096321106	-0.300400018692017	-0.285600066184998	-0.320300102233887	-0.307400107383728	-0.083899974822998	-0.0806000232696533	0.0283000469207764	-0.0621999502182007	-0.145599961280823	-0.154399871826172	-0.166799902915955	-0.202799916267395	-0.243199944496155	-0.269799947738647
	375	-0.132699847221375	-0.2847	-0.296599864959717	-0.282299876213074	-0.315999865531921	-0.304299831390381	-0.079899787902832	-0.0759999752044678	0.0367999076843262	-0.051800012588501	-0.131399989128113	-0.138200044631958	-0.150499939918518	-0.184700012207031	-0.223600029945374	-0.25
	380	-0.132399916648865	-0.283099889755249	-0.295099973678589	-0.279099941253662	-0.314299941062927	-0.300299882888794	-0.0762999057769775	-0.0709998607635498	0.0499999523162842	-0.0370001792907715	-0.113100051879883	-0.116200089454651	-0.126500129699707	-0.158700108528137	-0.196000099182129	-0.220400094985962
	385	-0.128000140190125	-0.2762	-0.287600040435791	-0.272800087928772	-0.305200099945068	-0.291300058364868	-0.0678000450134277	-0.0626001358032227	0.0785999298095703	0.000900030136108398	-0.0687000751495361	-0.0629000663757324	-0.0683000087738037	-0.0973000526428223	-0.134299993515015	-0.156499981880188
	390	-0.122400045394897	-0.264500021934509	-0.274399995803833	-0.258000016212463	-0.289000034332275	-0.274899959564209	-0.0562000274658203	-0.0494999885559082	0.113399982452393	0.0526001453399658	0.00110006332397461	0.0144000053405762	0.0164000988006592	-0.00619995594024658	-0.0357998609542847	-0.0505999326705933
	395	-0.113399982452393	-0.245999932289124	-0.253899931907654	-0.237299919128418	-0.265399932861328	-0.250099897384644	-0.041700005531311	-0.0315999984741211	0.181299924850464	0.142799854278564	0.114599943161011	0.135999917984009	0.148599863052368	0.137799978256226	0.117199897766113	0.107599973678589
	400	-0.102800011634827	-0.218999981880188	-0.222499966621399	-0.206799983978271	-0.230499982833862	-0.213500022888184	-0.0206999778747559	-0.0103999376296997	0.251400113105774	0.251800060272217	0.260800004005432	0.303500056266785	0.329700112342834	0.333400011062622	0.322800040245056	0.325700044631958
	405	-0.0791999101638794	-0.179199934005737	-0.178900003433228	-0.173399925231934	-0.1818	-0.164199948310852	0.00960004329681396	0.0216000080108643	0.314100027084351	0.360599994659424	0.406100034713745	0.468400001525879	0.504400014877319	0.524600028991699	0.532400012016296	0.543599963188171
	410	-0.0748000144958496	-0.155399918556213	-0.151099920272827	-0.138499975204468	-0.149899959564209	-0.132399916648865	0.0175000429153442	0.0312000513076782	0.379299998283386	0.452499985694885	0.533200025558472	0.611199975013733	0.665899991989136	0.700899958610535	0.718400001525879	0.745000004768372
	415	-0.0622999668121338	-0.126399993896484	-0.119300007820129	-0.109099984169006	-0.116199970245361	-0.0999999642372131	0.0284000635147095	0.0412000417709351	0.379200041294098	0.464399993419647	0.558600008487701	0.638500034809113	0.697699964046478	0.737699925899506	0.7609	0.791799962520599
	420	-0.0525999665260315	-0.105099976062775	-0.0970999598503113	-0.0885999798774719	-0.0982999801635742	-0.0785999894142151	0.0299000144004822	0.042900025844574	0.3395	0.418700039386749	0.503899991512299	0.575499951839447	0.626699984073639	0.665499985218048	0.6861	0.706100046634674
	425	-0.0447999835014343	-0.0888000130653381	-0.0812000036239624	-0.0745999813079834	-0.0781000256538391	-0.0648999810218811	0.0284000039100647	0.0397999882698059	0.2811	0.346000015735626	0.415499985218048	0.472600042819977	0.515199959278107	0.544099986553192	0.557499945163727	0.586100041866302
	430	-0.0340999960899353	-0.0712000131607056	-0.0685999989509583	-0.0644000172615051	-0.0627000331878662	-0.0516999959945679	0.022599995136261	0.0320000052452087	0.216399997472763	0.265099972486496	0.316099971532822	0.360100001096725	0.391299992799759	0.412499994039536	0.427000015974045	0.443399995565414
	435	-0.0389999747276306	-0.0697999894618988	-0.0607999563217163	-0.0580999851226807	-0.0637999773025513	-0.0543999671936035	0.0139000415802002	0.0260000228881836	0.168300002813339	0.206500023603439	0.252999991178513	0.281200021505356	0.313400000333786	0.322699993848801	0.331299990415573	0.3536
	440	-0.0340999960899353	-0.0627999901771545	-0.0547999739646912	-0.0534999966621399	-0.0574999749660492	-0.0495999753475189	0.0110999941825867	0.020799994468689	0.1374	0.168199986219406	0.205199986696243	0.230600029230118	0.255000025033951	0.264000028371811	0.270199984312057	0.287099987268448
	445	-0.0304999947547913	-0.056300014257431	-0.0498999953269958	-0.0494000017642975	-0.0525999963283539	-0.0453999936580658	0.00979998707771301	0.0175999999046326	0.1172	0.143599987030029	0.174600005149841	0.196399986743927	0.217599987983704	0.225499987602234	0.230700016021729	0.244499981403351
	450	-0.0266999900341034	-0.0505000054836273	-0.0462999939918518	-0.0462000072002411	-0.0478000044822693	-0.0411999821662903	0.00940001010894775	0.0150000154972076	0.1018	0.124500006437302	0.148900002241135	0.170100003480911	0.185599982738495	0.195200026035309	0.198800027370453	0.208299994468689
	455	-0.0233999788761139	-0.0456999838352203	-0.0429999828338623	-0.0435999929904938	-0.0440999865531921	-0.038100004196167	0.00910001993179321	0.0127000212669373	0.0895000100135803	0.108900010585785	0.127400010824203	0.148400008678436	0.159799993038177	0.170700013637543	0.173500001430511	0.178700000047684
	460	-0.0236000120639801	-0.0445000231266022	-0.0406000018119812	-0.0419999957084656	-0.0435000061988831	-0.038100004196167	0.00630000233650208	0.0106000006198883	0.0773999989032745	0.0936999917030334	0.110699981451035	0.1268	0.138699978590012	0.145699977874756	0.147599995136261	0.154999971389771
	465	-0.0218000113964081	-0.0414000153541565	-0.0388000011444092	-0.0400000214576721	-0.0412000119686127	-0.036300003528595	0.00529998540878296	0.00829997658729553	0.0673999786376953	0.0807999968528748	0.0936999917030334	0.108899980783463	0.117500007152557	0.124300003051758	0.125499993562698	0.130199998617172
	470	-0.0212000012397766	-0.0397999882698059	-0.0370999872684479	-0.0384999811649323	-0.0404999852180481	-0.0358999967575073	0.00320002436637878	0.00710001587867737	0.0593000054359436	0.070000022649765	0.0816	0.0936000049114227	0.102200001478195	0.106800019741058	0.107600003480911	0.112399995326996
	475	-0.0206000208854675	-0.038100004196167	-0.0368000268936157	-0.0378000140190125	-0.0398000180721283	-0.0361000001430511	0.00149998068809509	0.00449997186660767	0.052700012922287	0.0607999861240387	0.0703999996185303	0.0809000134468079	0.088699996471405	0.0920000076293945	0.0915000140666962	0.0965000092983246
	480	-0.0193000137805939	-0.0361000001430511	-0.0343999862670898	-0.0363999903202057	-0.0381999909877777	-0.0351000130176544	-0.000200003385543823	0.00270000100135803	0.0460000038146973	0.0525000095367432	0.0593000054359436	0.0683000087738037	0.0745000243186951	0.0769000053405762	0.0764000117778778	0.079800009727478
	485	-0.0188999772071838	-0.0349999964237213	-0.0336999893188477	-0.0356999933719635	-0.0376999974250793	-0.0352999866008759	-0.00129997730255127	0.000900000333786011	0.0415000021457672	0.046099990606308	0.0512999892234802	0.0593000054359436	0.0647000074386597	0.0657999813556671	0.0648999810218811	0.068699985742569
	490	-0.0180999934673309	-0.0342000126838684	-0.0336000025272369	-0.0351999998092651	-0.0376000106334686	-0.0349999964237213	-0.00260001420974731	-0.000100016593933105	0.0372999906539917	0.039900004863739	0.0435000061988831	0.0507000088691711	0.0552999973297119	0.0559999942779541	0.0548000037670135	0.0575000047683716
	495	-0.0170000195503235	-0.0326000154018402	-0.0329000055789948	-0.0349000096321106	-0.0370000004768372	-0.0345000028610229	-0.00300002098083496	-0.00160002708435059	0.0331000089645386	0.0340000092983246	0.0359000265598297	0.0421000123023987	0.0455000102519989	0.0462000072002411	0.0448000133037567	0.0461000204086304
	500	-0.0169999897480011	-0.0318999886512756	-0.0316999852657318	-0.0338999927043915	-0.036300003528595	-0.0342999994754791	-0.0039999783039093	-0.00180000066757202	0.0304000079631805	0.0304000079631805	0.0312000215053558	0.0365000069141388	0.0402000248432159	0.0393000245094299	0.0376000106334686	0.0396000146865845
	505	-0.0152999758720398	-0.0294999778270721	-0.0298999845981598	-0.0322999954223633	-0.0343999862670898	-0.0325999855995178	-0.00339999794960022	-0.00209999084472656	0.0299000144004822	0.0297000110149384	0.030100017786026	0.035400003194809	0.038100004196167	0.0376999974250793	0.0360000133514404	0.037200003862381
	510	-0.0146	-0.028300017118454	-0.0279999971389771	-0.0306000113487244	-0.0332000106573105	-0.0315000116825104	-0.00299999117851257	-0.00180000066757202	0.0306999981403351	0.0309000015258789	0.0318000018596649	0.0367999970912933	0.0402999818325043	0.0394999980926514	0.038100004196167	0.0395999848842621
	515	-0.0139999985694885	-0.0269000083208084	-0.0266000032424927	-0.0294000059366226	-0.0319000035524368	-0.0301000028848648	-0.00299999117851257	-0.00150001049041748	0.0325999855995178	0.0338000059127808	0.0358000099658966	0.0412999987602234	0.0451000034809113	0.0451000034809113	0.0439999997615814	0.0458999872207642
	520	-0.0133999884128571	-0.0255999863147736	-0.0254999846220016	-0.0282999873161316	-0.0306999981403351	-0.0289999842643738	-0.00290000438690186	-0.00129997730255127	0.035300001502037	0.0370000153779984	0.0404000133275986	0.0461999922990799	0.0504999905824661	0.0508999973535538	0.0504000037908554	0.0526999980211258
	525	-0.0123000144958496	-0.023700013756752	-0.0245000123977661	-0.0270000100135803	-0.0289000123739243	-0.027400016784668	-0.00210002064704895	-0.00130000710487366	0.0366000086069107	0.039699986577034	0.0434000045061111	0.0497999936342239	0.054299995303154	0.0556999891996384	0.0556999891996384	0.0576999932527542
	530	-0.0125000029802322	-0.0236999988555908	-0.0236999988555908	-0.026199996471405	-0.028999999165535	-0.0273000001907349	-0.00300000607967377	-0.00150001049041748	0.0374000072479248	0.0405000150203705	0.0455000102519989	0.051499992609024	0.0570000112056732	0.0582000017166138	0.0582999885082245	0.0611000061035156
	535	-0.0120999962091446	-0.0226999968290329	-0.0230000019073486	-0.0253999978303909	-0.0283000022172928	-0.026199996471405	-0.00270000100135803	-0.00139999389648438	0.0375999957323074	0.0409000068902969	0.0465000122785568	0.0522999912500381	0.0581000000238419	0.0596999973058701	0.0598000138998032	0.0626000016927719
	540	-0.0115000009536743	-0.0217999964952469	-0.0217999964952469	-0.0244999974966049	-0.027099996805191	-0.025299996137619	-0.00220000743865967	-0.000699996948242188	0.037200003862381	0.0410000085830688	0.0469000041484833	0.0529000163078308	0.0586999952793121	0.0604999959468842	0.0609000027179718	0.064300000667572
	545	-0.0109999924898148	-0.0211999863386154	-0.0208999961614609	-0.0235999971628189	-0.0259999930858612	-0.0239999890327454	-0.00180000066757202	-0.000699996948242188	0.0375000089406967	0.0415000021457672	0.0477000027894974	0.0534999966621399	0.0593999922275543	0.0613999962806702	0.0619000196456909	0.0647999942302704
	550	-0.0110999941825867	-0.0206999927759171	-0.0203999876976013	-0.0229999870061874	-0.0253999978303909	-0.0233999937772751	-0.0015999972820282	-0.000499993562698364	0.0375000089406967	0.0421999990940094	0.0488000065088272	0.0544999986886978	0.0603999942541122	0.0626000016927719	0.0632999986410141	0.0664000064134598

## Sheet: Figure 1c
	Wavelength (nm)	0.05 mM WT	0.10 mM WT	0.15 mM WT	0.20 mM WT	0.25 mM WT	0.30 mM WT	0.35 mM WT	0.40 mM WT	0.50 mM WT	0.60 mM WT	0.05 mM Mut	0.10 mM Mut	0.15 mM Mut	0.20 mM Mut	0.25 mM Mut	0.30 mM Mut	0.35 mM Mut	0.40 mM Mut	0.50 mM Mut	0.60 mM Mut
	300	0.0074000358581543	-0.0270000696182251	-0.024399995803833	-0.0485000610351562	-0.0566999912261963	-0.069599986076355	-0.0710999965667725	-0.0867000818252563	-0.104200005531311	-0.109500050544739	0.0290999412536621	0.0400999784469604	0.0334999561309814	0.0566999912261963	0.0159000158309937	0.0490000247955322	0.0384999513626099	0.0686999559402466	0.091499924659729	0.0954999923706055
	305	0.00399994850158691	-0.041100025177002	-0.0394999980926514	-0.0703999996185303	-0.0799000263214111	-0.0992000102996826	-0.104099988937378	-0.122600078582764	-0.148699998855591	-0.164499998092651	0.0338999032974243	0.0411999225616455	0.0313999652862549	0.0546000003814697	0.0144000053405762	0.0493999719619751	0.0323998928070068	0.0654999017715454	0.0889999866485596	0.0934000015258789
	310	-0.00199997425079346	-0.0570000410079956	-0.0578999519348145	-0.0934000015258789	-0.107800006866455	-0.129600048065186	-0.140100002288818	-0.161200046539307	-0.196200013160706	-0.217900037765503	0.0361000299453735	0.0379000902175903	0.0303000211715698	0.0511000156402588	0.006600022315979	0.0414000749588013	0.0224000215530396	0.0599000453948975	0.0824999809265137	0.0812000036239624
	315	-0.00290000438690186	-0.0645999908447266	-0.0681000947952271	-0.106600046157837	-0.123900055885315	-0.146400094032288	-0.160000085830688	-0.182399988174438	-0.2216	-0.245599985122681	0.0355000495910645	0.0331000089645386	0.0254000425338745	0.0410000085830688	-0.000200033187866211	0.0313000679016113	0.00849997997283936	0.0442999601364136	0.0636999607086182	0.061500072479248
	320	-0.0267999172210693	-0.108500003814697	-0.115399956703186	-0.167400002479553	-0.192999958992004	-0.222699999809265	-0.242799997329712	-0.271600008010864	-0.327099919319153	-0.359299898147583	0.0539000034332275	0.0446000099182129	0.0309998989105225	0.0622000694274902	-0.00259995460510254	0.037100076675415	0.0162999629974365	0.0638999938964844	0.0864999294281006	0.0666999816894531
	325	-0.0666999816894531	-0.170300006866455	-0.180199980735779	-0.240700006484985	-0.270599961280823	-0.303699970245361	-0.327699899673462	-0.360599994659424	-0.424499988555908	-0.462499976158142	0.0112001895904541	-0.0017998218536377	0.0283000469207764	0.0509002208709717	-0.0585999488830566	-0.0166997909545898	-0.0084998607635498	0.0433001518249512	0.0613000392913818	0.00490021705627441
	330	-0.0547001361846924	-0.174100160598755	-0.186100006103516	-0.261300086975098	-0.299600124359131	-0.338900089263916	-0.369500041007996	-0.407700061798096	-0.486400127410889	-0.533000111579895	0.0479998588562012	0.0236999988555908	0.0179998874664307	0.0418999195098877	-0.0445001125335693	0.00279998779296875	-0.0300002098083496	0.0316998958587646	0.0469999313354492	0.0110998153686523
	335	-0.0462000370025635	-0.206799983978271	-0.226000070571899	-0.310199975967407	-0.355299949645996	-0.399800062179565	-0.436700105667114	-0.481099963188171	-0.573300004005432	-0.627300024032593	0.0873000621795654	0.0534999370574951	0.0234000682830811	0.0353000164031982	-0.032599925994873	0.0243000984191895	-0.0402998924255371	0.0290000438690186	0.0306000709533691	0.0223000049591064
	340	-0.0496997833251953	-0.240799903869629	-0.266799926757812	-0.367499828338623	-0.422799825668335	-0.476099967956543	-0.518099784851074	-0.571999788284302	-0.679499864578247	-0.742999911308289	0.0783998966217041	0.0543999671936035	0.0171999931335449	0.033099889755249	-0.0316998958587646	0.0185999870300293	-0.0636000633239746	0.0141000747680664	0.0144999027252197	0.0164000988006592
	345	-0.0685999393463135	-0.262599945068359	-0.283200025558472	-0.399799823760986	-0.461299896240234	-0.517499923706055	-0.565599918365479	-0.623399972915649	-0.744499921798706	-0.817999839782715	0.0678000450134277	0.0371999740600586	0.00239992141723633	0.0408000946044922	-0.0754001140594482	-0.0018000602722168	-0.0608000755310059	-0.000299930572509766	0.0339999198913574	-0.0432999134063721
	350	-0.0802998542785645	-0.262099981307983	-0.295599937438965	-0.409799814224243	-0.475399971008301	-0.537999868392944	-0.587299823760986	-0.653899908065796	-0.7784	-0.853899955749512	0.0718998908996582	0.0481998920440674	0.0112998485565186	0.0648999214172363	-0.0666000843048096	-0.0390000343322754	-0.0971999168395996	-0.00349998474121094	0.021399974822998	-0.0453000068664551
	355	-0.0550000667572021	-0.265599966049194	-0.275200128555298	-0.402600049972534	-0.470900058746338	-0.536800146102905	-0.589900016784668	-0.655900001525879	-0.785900115966797	-0.869800090789795	0.0488998889923096	0.0559999942779541	0.0202999114990234	0.0216000080108643	-0.0696001052856445	-0.0520999431610107	-0.061500072479248	-0.00570011138916016	-0.011199951171875	-0.037100076675415
	360	-0.0534999370574951	-0.2721	-0.315600156784058	-0.429	-0.495000123977661	-0.558099985122681	-0.606500148773193	-0.676599979400635	-0.8188	-0.898699998855591	0.0951998233795166	0.0520000457763672	0.0209000110626221	0.0111000537872314	-0.0374000072479248	0.0223000049591064	-0.0872001647949219	0.0692999362945557	0.0652999877929688	0.0362999439239502
	365	-0.0638000965118408	-0.272100210189819	-0.275700092315674	-0.4072	-0.472800016403198	-0.542900085449219	-0.589200019836426	-0.654600143432617	-0.794900178909302	-0.8747	0.200100183486938	0.170200109481812	0.142300128936768	0.179100036621094	0.0222001075744629	0.161600112915039	0.037100076675415	0.143	0.122400045394897	0.1446
	370	-0.033099889755249	-0.239799976348877	-0.264099836349487	-0.3769	-0.434199810028076	-0.497400045394897	-0.552700042724609	-0.614899873733521	-0.758599996566772	-0.837199926376343	0.0903999805450439	0.107100009918213	0.0618000030517578	0.0786001682281494	-0.0306999683380127	0.0898001194000244	0.0206000804901123	0.0780000686645508	0.0677001476287842	0.0648000240325928
	375	0.00449991226196289	-0.176599979400635	-0.197000026702881	-0.321899890899658	-0.381700038909912	-0.434700012207031	-0.481499910354614	-0.534800052642822	-0.664200067520142	-0.739700078964233	-0.0194001197814941	-0.0434999465942383	-0.0596001148223877	-0.0113999843597412	-0.0966999530792236	-0.0582001209259033	-0.149300098419189	-0.0750999450683594	-0.0778000354766846	-0.0973999500274658
	380	0.0167999267578125	-0.138999938964844	-0.144000053405762	-0.239200115203857	-0.269799947738647	-0.3106	-0.362100124359131	-0.4028	-0.527600049972534	-0.581799983978271	0.0399999618530273	0.0820999145507812	0.0720999240875244	0.00290012359619141	0.0683999061584473	0.00340008735656738	-0.0392999649047852	0.0257999897003174	0.0552999973297119	-0.0271999835968018
	385	0.0587000846862793	-0.049299955368042	-0.0607998371124268	-0.110499858856201	-0.1392	-0.142399787902832	-0.172899961471558	-0.189800024032593	-0.289899826049805	-0.337299823760986	0.0639002323150635	0.0526001453399658	0.075200080871582	0.0262000560760498	-0.0158998966217041	0.0652000904083252	-0.0440998077392578	0.0285000801086426	-0.00149989128112793	0.0379002094268799
	390	0.098099946975708	0.0603001117706299	0.129800081253052	0.0836999416351318	0.105000019073486	0.106400012969971	0.107800006866455	0.116400003433228	0.0357000827789307	0.0590000152587891	0.100500106811523	0.0517001152038574	0.0452001094818115	0.0312001705169678	-0.024899959564209	0.028900146484375	-0.0199999809265137	0.0754001140594482	0.0560002326965332	0.0554001331329346
	395	0.195600032806396	0.217099905014038	0.3261	0.339900016784668	0.385499954223633	0.399300098419189	0.442800045013428	0.451299905776978	0.485000133514404	0.523900032043457	0.046799898147583	0.0362999439239502	0.0229001045227051	0.0434999465942383	-0.0439999103546143	-0.00160002708435059	-0.0457999706268311	0.0213000774383545	0.0167999267578125	0.0153999328613281
	400	0.317399978637695	0.484300136566162	0.623800039291382	0.691200017929077	0.824900150299072	0.8608	0.929200172424316	1.018	0.983999967575073	1.0126	0.0568001270294189	0.043100118637085	0.0249001979827881	0.0420000553131104	-0.0389997959136963	0.0292000770568848	-0.0262999534606934	0.0580000877380371	0.0810999870300293	0.0561001300811768
	405	0.438199996948242	0.723199844360352	0.973199844360352	1.1098	1.2379	1.3475	1.4746	1.5279	1.6385	1.5831	0.0713999271392822	0.0597999095916748	0.0476999282836914	0.073199987411499	-0.0028998851776123	0.0582001209259033	0.00789999961853027	0.0868000984191895	0.135799884796143	0.118599891662598
	410	0.497900009155273	0.883100032806396	1.1947	1.4193	1.6176	1.7685	1.8161	2.0133	2.0266	2.087	0.0608999729156494	0.0611999034881592	0.0513999462127686	0.082399845123291	0.0157999992370605	0.0699999332427979	0.0388998985290527	0.112599849700928	0.160899877548218	0.158999919891357
	415	0.466799974441528	0.816999912261963	1.1068	1.3196	1.5468	1.7393	1.8967	2.0351	2.1781	2.2999	0.0486000776290894	0.0598000288009644	0.0516999959945679	0.082300066947937	0.0253000259399414	0.0770000219345093	0.0550000667572021	0.1187	0.171000003814697	0.176300048828125
	420	0.375200033187866	0.619	0.815600037574768	0.952899932861328	1.1032	1.229	1.3396	1.4406	1.6027	1.7389	0.0393999814987183	0.0852999687194824	0.0794999599456787	0.108199954032898	0.0577999353408813	0.104299902915955	0.0886999368667603	0.113599896430969	0.163899898529053	0.203499913215637
	425	0.297599971294403	0.463299930095673	0.597500026226044	0.685000002384186	0.779900014400482	0.855599939823151	0.921799957752228	0.984099924564362	1.114	1.2018	0.0346999168395996	0.0504999160766602	0.0485999584197998	0.0727999210357666	0.0290999412536621	0.0719000101089478	0.0601999759674072	0.107800006866455	0.153699994087219	0.165799975395203
	430	0.217900037765503	0.324400067329407	0.415199995040894	0.464500069618225	0.529600024223328	0.575500011444092	0.608500003814697	0.650200009346008	0.691699981689453	0.739500045776367	0.0275999903678894	0.0447999835014343	0.0414000153541565	0.0637999773025513	0.0252999663352966	0.0630999803543091	0.0551000237464905	0.096299946308136	0.138600051403046	0.135600030422211
	435	0.192200005054474	0.269200026988983	0.335799992084503	0.350400030612946	0.420499980449677	0.392499983310699	0.449700057506561	0.507900059223175	0.520000040531158	0.527800023555756	0.0525000095367432	0.0690000057220459	0.0649999976158142	0.0867000222206116	0.0232000350952148	0.0863000154495239	0.0788000226020813	0.116600036621094	0.130400002002716	0.157000005245209
	440	0.122900009155273	0.172300040721893	0.225400030612946	0.245500028133392	0.287300050258636	0.297700047492981	0.322800040245056	0.351500034332275	0.3657	0.403700053691864	0.028499960899353	0.0445999503135681	0.0406000018119812	0.0602999925613403	0.0209999680519104	0.0601999759674072	0.0527999997138977	0.0860999822616577	0.119799971580505	0.124199986457825
	445	0.0932000279426575	0.131600022315979	0.176699995994568	0.195800006389618	0.230500042438507	0.250400006771088	0.261500000953674	0.285700023174286	0.300700008869171	0.330799996852875	0.0205999612808228	0.0338000059127808	0.0309000015258789	0.0501999855041504	0.0205000042915344	0.0497999787330627	0.0418999791145325	0.0723999738693237	0.102499961853027	0.107500016689301
	450	0.0748000144958496	0.104200005531311	0.142599999904633	0.161399960517883	0.188099980354309	0.204699993133545	0.217400014400482	0.234600007534027	0.250800013542175	0.277700006961823	0.0196000337600708	0.0311000347137451	0.0285000205039978	0.0469000339508057	0.0188000202178955	0.0460000038146973	0.0378000140190125	0.0656999945640564	0.0939000248908997	0.0999000072479248
	455	0.0618000030517578	0.0825999975204468	0.115299999713898	0.127900004386902	0.151899993419647	0.1654	0.171700000762939	0.1886	0.199100017547607	0.210399985313416	0.0188999772071838	0.0295000076293945	0.0273000001907349	0.0440000295639038	0.0175999999046326	0.0425999760627747	0.035099983215332	0.0609999895095825	0.0863999724388123	0.0916000008583069
	460	0.0482000112533569	0.060699999332428	0.0863000154495239	0.101000010967255	0.113200008869171	0.1223	0.133899986743927	0.138300001621246	0.153899967670441	0.164499998092651	0.0175999999046326	0.0271999835968018	0.0249000191688538	0.0397999882698059	0.0149999856948853	0.0382000207901001	0.0310999751091003	0.0548999905586243	0.0774999856948853	0.0867000222206116
	465	0.0383000373840332	0.0443000197410583	0.0658000111579895	0.0730000138282776	0.0859000086784363	0.0924000144004822	0.0954999923706055	0.103600025177002	0.109799981117249	0.118799984455109	0.0164999961853027	0.0254999995231628	0.0228999853134155	0.036300003528595	0.0128999948501587	0.0345000028610229	0.0275999903678894	0.0491999983787537	0.0698999762535095	0.076200008392334
	470	0.0313999950885773	0.0327000021934509	0.050900012254715	0.0557000339031219	0.0665000379085541	0.070499986410141	0.0724000036716461	0.0787000358104706	0.0829000174999237	0.0879000127315521	0.0162000060081482	0.0235999822616577	0.0214999914169312	0.0333	0.0101999640464783	0.0306000113487244	0.0231999754905701	0.0435000061988831	0.0619999766349792	0.0670999884605408
	475	0.0259999930858612	0.0248000025749207	0.0407999753952026	0.0442000031471252	0.053600013256073	0.0562999844551086	0.0580999851226807	0.0629000067710876	0.0665000081062317	0.0733000040054321	0.0158999860286713	0.0215000212192535	0.0187999904155731	0.0291000306606293	0.00690001249313354	0.0262000262737274	0.0183000266551971	0.0369000136852264	0.0539999902248383	0.0570000112056732
	480	0.0225000083446503	0.019899994134903	0.0340999960899353	0.0361000001430511	0.0438999831676483	0.0463999807834625	0.0480999946594238	0.0514000058174133	0.0544999837875366	0.0601999759674072	0.0147999823093414	0.0180999934673309	0.0157999694347382	0.0245999991893768	0.0031999945640564	0.0207000076770782	0.0121000111103058	0.0293000042438507	0.0441999733448029	0.0459000170230865
	485	0.0208999812602997	0.0156999826431274	0.0288999974727631	0.0291999876499176	0.0367000102996826	0.0379999876022339	0.0392999947071075	0.0419000089168549	0.0442000031471252	0.0473999977111816	0.0140999853610992	0.0155999958515167	0.0135000050067902	0.0211000144481659	0.000200003385543823	0.016400009393692	0.00749999284744263	0.0241999924182892	0.0365000069141388	0.0370999872684479
	490	0.0192999839782715	0.012499988079071	0.0242999792098999	0.0239000022411346	0.0300000011920929	0.0304000079631805	0.0313999950885773	0.0334999859333038	0.0338999927043915	0.0365999937057495	0.0144000053405762	0.0137999951839447	0.0117000043392181	0.0187999904155731	-0.00150001049041748	0.012800008058548	0.00389999151229858	0.0197999775409698	0.0308000147342682	0.0301999747753143
	495	0.0179000198841095	0.0100000202655792	0.0206000208854675	0.0192000269889832	0.0244000256061554	0.0242000222206116	0.0251000225543976	0.0260000228881836	0.0261000096797943	0.0276000201702118	0.0142000019550323	0.0124000012874603	0.00960001349449158	0.016400009393692	-0.00380000472068787	0.00949999690055847	0.000900000333786011	0.0157999992370605	0.0247999727725983	0.0237999856472015
	500	0.0189000070095062	0.0108999907970428	0.0213000178337097	0.019899994134903	0.0248000025749207	0.0252000093460083	0.0259999930858612	0.0266999900341034	0.0268999934196472	0.0281000137329102	0.0139999985694885	0.011000007390976	0.00800001621246338	0.0146	-0.00529998540878296	0.00699999928474426	-0.00200000405311584	0.0126000046730042	0.0200000107288361	0.0186000168323517
	505	0.0209999978542328	0.0155999958515167	0.0273999869823456	0.0263999998569489	0.0324999988079071	0.0342999994754791	0.0365999937057495	0.037200003862381	0.0385000109672546	0.0419000089168549	0.0136999785900116	0.00979998707771301	0.00699999928474426	0.0131999850273132	-0.00580000877380371	0.00489997863769531	-0.00360000133514404	0.0104999840259552	0.0169999897480011	0.0160000026226044
	510	0.0263000130653381	0.0254999995231628	0.0396000146865845	0.0419999957084656	0.0500999987125397	0.0539000034332275	0.0582000017166138	0.0615000128746033	0.0649000108242035	0.0699999928474426	0.0126999914646149	0.00919997692108154	0.00569999217987061	0.0119999945163727	-0.00600001215934753	0.00369998812675476	-0.00450000166893005	0.00909999012947083	0.0149999856948853	0.0142000019550323
	515	0.0321000218391418	0.038100004196167	0.0560000240802765	0.0621000230312347	0.0739000141620636	0.0813000202178955	0.0883000195026398	0.0946000218391418	0.102200001478195	0.111099988222122	0.0117000043392181	0.00839999318122864	0.0049000084400177	0.0112000107765198	-0.00619998574256897	0.00280001759529114	-0.00499999523162842	0.00760000944137573	0.0137999951839447	0.0126999914646149
	520	0.0365000069141388	0.0481000244617462	0.0695000290870667	0.0795000195503235	0.0938000082969666	0.104600012302399	0.114400029182434	0.1231	0.134	0.146499991416931	0.0109999775886536	0.00789999961853027	0.00459998846054077	0.0103999972343445	-0.00609999895095825	0.00219997763633728	-0.00550001859664917	0.00659999251365662	0.012499988079071	0.0111999809741974
	525	0.0400000214576721	0.0565000176429749	0.0802000164985657	0.0929999947547913	0.110400021076202	0.123700022697449	0.135300010442734	0.146200031042099	0.160100013017654	0.175300031900406	0.0101000070571899	0.00699999928474426	0.00439998507499695	0.00979998707771301	-0.00609999895095825	0.0017000138759613	-0.00589999556541443	0.00549998879432678	0.011000007390976	0.00979998707771301
	530	0.041700005531311	0.0602000057697296	0.0852000117301941	0.0989000201225281	0.117200016975403	0.1317	0.144299983978271	0.1564	0.171299993991852	0.187799990177155	0.0101999938488007	0.00710001587867737	0.00450000166893005	0.00960001349449158	-0.00579997897148132	0.00139999389648438	-0.00609999895095825	0.00510001182556152	0.0110999941825867	0.00890001654624939
	535	0.042600005865097	0.0624000132083893	0.0879000127315521	0.102699995040894	0.121500015258789	0.136500000953674	0.149300009012222	0.1621	0.177799999713898	0.1949	0.0100000202655792	0.00700002908706665	0.00420001149177551	0.00940001010894775	-0.00519999861717224	0.00160002708435059	-0.00569999217987061	0.00550001859664917	0.0113000273704529	0.00910001993179321
	540	0.0421999990940094	0.0622999966144562	0.0876999795436859	0.1026	0.121199995279312	0.136199980974197	0.148499995470047	0.1617	0.177299976348877	0.1943	0.00979998707771301	0.0072999894618988	0.00450000166893005	0.00990000367164612	-0.00409999489784241	0.00270000100135803	-0.00409999489784241	0.00720000267028809	0.0135000050067902	0.011000007390976
	545	0.0418000221252441	0.0619000196456909	0.0866000056266785	0.101500004529953	0.119900017976761	0.134300023317337	0.145999997854233	0.159099996089935	0.174400001764297	0.191200017929077	0.00929999351501465	0.00749999284744263	0.0049000084400177	0.0107000172138214	-0.0031999945640564	0.00400000810623169	-0.0023999810218811	0.00890001654624939	0.015500009059906	0.0139000117778778
	550	0.0427000224590302	0.0635000169277191	0.0874000191688538	0.101999998092651	0.120100021362305	0.133900016546249	0.145000010728836	0.157700002193451	0.173100024461746	0.189300000667572	0.0102999806404114	0.00749999284744263	0.00529998540878296	0.0134999752044678	-0.000300019979476929	0.00549998879432678	-0.000300019979476929	0.0126999914646149	0.0201999843120575	0.0187999904155731

## Sheet: Figure 2
Fig. 2a
Time (min)	THP-1						THP-1 + Heme						4B8						4B8+Heme
1.31	117.649	118.649	113.977	116.63	112.854	116.645	184.839	169.01	174.336	181.08	168.96	154.723	285.794	272.156	283.892	291.591	279.114	301.14	264.489	298.376	294.452	272.362	281.253	285.915
7.77	108.322	112.74	106.322	109.095	104.842	110.965	167.354	153.849	156.089	163.831	154.58	138.295	254.311	238.836	243.812	254.533	246.276	262.323	226.303	261.602	259.866	239.527	242.612	245.725
14.23	104.344	108.012	102.426	100.07	102.296	106.636	160.928	148.206	151.597	157.974	146.573	132.301	242.929	222.436	228.625	240.175	233.258	248.219	222.385	246.711	246.403	228.009	230.931	226.164
20.81	34.8108	62.5387	32.1875	29.3519	16.3614	27.142	54.0915	50.12	50.4982	53.0328	50.5036	40.1511	87.352	78.888	77.6381	81.013	87.8023	85.2975	88.9237	91.8419	82.021	78.7191	70.6851	91.5037
27.27	34.6419	53.3553	32.1528	28.8869	17.4503	30.5822	55.236	48.1942	49.412	52.0573	49.4637	41.9922	86.5765	79.5065	77.3753	82.4264	85.6249	84.4079	82.7705	89.9226	83.2602	76.3149	70.5228	89.2349
33.73	35.1088	49.6417	32.2121	27.7798	19.8898	31.7843	55.7429	47.4395	49.4878	51.3953	49.6704	41.8716	86.9991	80.0082	76.8948	81.8011	85.2409	84.4455	81.3858	88.2464	82.5668	74.9061	69.7347	88.3014
40.3	208.37	208.673	211.561	216.42	289.251	285.852	377.827	349.154	349.514	378.551	343.923	321.382	348.276	382.007	401.884	446.86	471.187	350.709	377.571	376.958	317.234	342.021	400.301	443.257
46.77	212.749	218.318	218.442	217.993	301.568	282.196	398.576	372.158	367.542	395.408	359.822	330.069	411.97	410.138	448.286	494.849	420.373	480.007	374.228	407.18	390.702	405.912	440.541	449.987
53.23	209.745	218.451	213.207	213.116	294.76	266.606	408.144	380.331	368.39	400.099	367.646	332.13	400.413	514.573	450.001	499.546	439.588	464.964	429.468	422.054	371.859	382.519	454.41	420.728
59.8	22.9422	38.0382	20.4143	17.3875	10.7426	14.1875	25.9278	26.7636	27.2539	29.7909	27.6642	19.3777	10.5099	36.3199	26.7616	30.7735	43.8937	27.5522	37.4127	42.1313	30.6703	27.7889	17.2712	22.0979
66.27	25.0729	40.9656	21.5662	17.9323	11.2499	20.121	28.7072	26.8217	27.0135	29.8753	27.4259	21.1742	31.202	40.1274	32.3776	39.5404	47.9283	38.5946	45.7234	45.4925	35.6906	31.4246	21.8266	35.8626
72.74	21.6728	40.0007	22.9523	19.4545	11.5456	21.8616	31.2779	27.3975	28.2345	31.2479	27.3206	23.5921	38.3365	41.1352	36.1395	42.4904	49.084	40.5499	48.1265	46.4472	38.4131	33.2567	22.2835	40.6851
Fig. 2b
	Vehicle																		Hematin
THP-1	117.649	118.649	113.977	116.63	112.854	116.645	108.322	112.74	106.322	109.095	104.842	110.965	104.344	108.012	102.426	100.07	102.296	106.636	184.839	169.01	174.336	181.08	168.96	154.723	167.354	153.849	156.089	163.831	154.58	138.295	160.928	148.206	151.597	157.974	146.573	132.301
A11	217.115	222.891	243.383	223.44	232.369	232.34	190.587	196.254	210.962	200.682	206.132	197.39	181.597	183.58	198.68	186.923	194.604	183.415	232.798	244.45	230.155	237.713	210.07	204.146	203.67	213.06	200.877	205.867	186.797	178.773	192.096	200.822	188.951	195.314	175.525	170.225
B11	215.756	211.679	222.581	252.088	219.633	230.509	194.342	188.347	197.1	220.574	190.936	199.008	186.055	174.038	186.626	208.357	180.299	186.856	220.743	220.292	244.108	221.842	215.282	224.269	196.302	194.732	212.162	194.748	190.726	200.206	183.066	185.495	200.205	185.619	182.827	194.097
3D12	248.327	237.219	250.272	269.192	253.187	271.501	218.53	207.034	220.15	232.936	220.01	236.148	212.158	194.534	206.494	220.286	207.303	221.225	277.657	266.219	264.59	271.226	247.793	232.822	239.809	230.955	230.95	237.406	216.944	198.419	223.87	215.764	217.084	224.392	206.318	182.543
4B8	285.794	272.156	283.892	291.591	279.113	301.14	254.311	238.836	243.812	254.533	246.276	262.324	242.929	222.436	228.625	240.175	233.258	248.219	264.489	298.376	294.452	272.362	281.253	285.915	226.303	261.602	259.866	239.527	242.613	245.725	222.385	246.711	246.403	228.009	230.931	226.164
Fig. 2c
	Vehicle																		Hematin
THP-1	208.37	208.673	211.561	216.42	289.251	285.852	212.749	218.318	218.442	217.993	301.568	282.196	209.745	218.451	213.207	213.116	294.76	266.606	377.827	349.154	349.514	378.551	343.923	321.382	398.576	372.158	367.542	395.408	359.822	330.069	408.144	380.331	368.39	400.099	367.646	332.13
A11	376.073	383.755	415.19	487.131	402.777	345.062	407.613	404.924	447.682	523.311	430.474	365.125	421.057	411.156	460.03	532.707	438.787	368.334	401.511	403.645	357.142	415.979	301.005	279.009	430.308	420.329	383.365	441.326	321.517	298.121	437.612	419.964	390.124	441.069	325.13	302.264
B11	444.378	314.642	380.036	401.644	341.858	369.692	475.27	338.339	410.067	435.959	367.479	390.071	485.947	348.149	422.714	450.704	372.159	390.851	345.567	378.532	342.256	381.165	368.238	400.484	367.889	404.231	365.008	397.759	394.261	438.797	371.723	407.095	366.039	399.029	401.05	451.05
3D12	570.884	460.93	526.686	481.52	444.948	448.013	601.867	487.385	577.306	498.753	470.751	469.208	606.91	494.921	602.093	507.132	480.435	481.327	467.736	389.725	404.18	496.111	422.418	427.258	491.622	425.761	428.75	448.677	448.275	452.596	500.723	428.937	432.675	382.965	453.192	463.776
4B8	377.571	376.959	317.234	342.021	400.301	443.257	374.228	407.18	390.702	405.912	440.541	449.987	429.468	422.054	371.859	382.519	454.41	420.728	348.276	382.007	401.885	446.86	471.187	350.709	411.97	410.138	448.286	494.849	420.373	480.007	400.413	514.573	450.001	499.546	439.588	464.964
Fig. 2d
	Vehicle																		Hematin
THP-1	23.0966	25.8975	25.8822	23.5021	22.5203	23.3129	27.756	24.0111	23.6668	21.8221	21.3477	22.6699	24.2074	22.556	21.7553	20.4829	19.9042	20.7992	33.9689	32.4971	34.8169	35.4691	32.9138	26.4725	30.8312	30.5289	31.5992	32.3171	29.5151	24.9084	28.8805	26.9228	28.7052	28.7141	26.6419	21.9806
A11	39.0676	41.0131	42.1247	39.965	42.6758	41.5748	34.6549	35.2225	34.9119	34.9347	37.3567	36.0528	31.4383	31.2897	30.5208	30.9185	32.0237	32.4709	42.3524	41.7585	43.3346	41.8079	43.4093	36.4241	37.529	35.587	37.0238	37.6499	37.4221	31.9627	33.4519	31.4992	33.0458	33.3628	33.1986	29.2506
B11	37.7658	38.7268	41.26	43.9067	39.3716	41.6542	32.9108	33.5999	35.8686	37.6508	34.5798	35.0634	29.9591	29.8824	32.6197	33.7654	31.0952	32.0317	41.7151	41.5512	46.2012	45.0922	41.1514	38.8043	38.2431	35.6737	39.4953	38.3387	35.792	34.0066	33.921	31.9322	35.5366	34.2324	31.5913	31.6664
3D2	46.5688	45.4424	43.1631	45.8046	43.0962	45.8741	41.0479	39.2389	38.0566	39.0957	37.8206	39.5992	38.1093	35.7313	34.6992	34.7132	33.7234	35.9749	47.3239	45.845	45.6112	46.9596	42.6967	44.8163	40.9663	40.9219	39.9585	41.8335	37.4947	40.5855	36.519	36.799	35.7488	37.3258	33.841	37.6845
4B8	48.0007	49.4267	56.079	49.5832	50.2462	51.2563	43.224	42.3374	47.7054	42.194	42.3773	45.7878	38.5065	37.617	42.8628	38.2458	39.3278	41.8612	51.4486	47.6089	51.2763	49.1746	47.638	49.9205	45.1738	42.3146	43.075	42.3881	42.2533	43.4049	40.749	37.3018	38.9362	38.4554	37.1435	40.62
Fig. 2e
	Vehicle			Heme
THP-1	207.198	196.828	204.979	164.036	139.761	154.957
A11	175.136	173.711	146.704	148.515	144.983	134.338
B11	160.204	166.439	149.548	136.24	118.994	117.686
3D2	201.951	187.675	164.058	165.362	104.126	148.064
4B8	167.215	168.556	157.835	143.508	138.876	121.181
Fig. 2f
	Vehicle					Heme
THP-1	3.87459	4.23997	4.02531	4.23015	3.94842	3.67928	3.51575	3.57267	3.38307	3.42054
A11	3.51822	3.69028	3.4545	3.45241	3.59213	3.31846	3.25626	3.40634	3.48933	3.42294
B11	3.41315	3.39452	3.37308	3.55315	3.55665	3.28052	3.36865	3.11452	3.19837	3.05456
3D2	3.5959	3.51282	3.65126	3.73169	3.63639	3.05439	3.01589	2.86551	3.14591	3.09523
4B8	3.54636	3.5617	3.57	3.68977	3.60535	3.04732	3.17468	3.05577	2.91959	2.86799
Fig. 2h
A11	4B8
5.034	1.286
4.973	3.015
2.265	1.998
Fig. 2j
	Vehicle				Heme
THP1	0	0	0	0	0.083	0.13	0.077	0.18
A11	0.156	0.159	0.106		0.18	0.13	0.16
B11	0.1236	0.156	0.14		0.175	0.093	0.1
3D12	0.1947	0.153	0.254		0.156	0.215	0.189
4B8	0.234	0.348	0.294		0.389	0.259	0.243
Fig. 2l
	Vehicle			10 μM			40 μM
HMOX1	0.895	0.8893	1.2157	2.5118	2.5809	2.7871	3.1512	3.3799	3.3981
ATP5c1	1.2776	1.0491	0.6739	0.3812	0.3402	0.3304	0.203	0.0221	0.2005
ATP5h	0.9031	1.4032	0.6938	0.699	0.6731	0.6561	0.237	0.3219	0.1319
COX4I1	1.0609	0.8942	1.0458	0.8118	1.042	1.1462	0.1651	0.0131	0.2112
NDUFA4	1.0901	0.7965	1.1135	0.1503	0.1917	0.1092	0.172	0.1892	0.1194
CYC1	0.9512	1.0734	0.9766	0.962	0.994	1.004	0.0882	0.1012	0.0143

## Sheet: Figure 3
Fig. 3a	WT													KO
Time	1.31153	7.79612	14.2814	20.8893	27.3748	33.8491	40.4385	46.9246	53.4104	60.0146	66.5015	72.9873	Time	1.31153	7.79612	14.2814	20.8893	27.3748	33.8491	40.4385	46.9246	53.4104	60.0146	66.5015	72.9873
rep 1.1	56.3014	50.0334	48.216	8.93481	9.92293	8.95429	83.9006	60.6278	67.6929	1.73119	-0.540687	-1.19051	rep 1.1	84.3416	72.9679	69.2561	16.7871	15.6982	15.3734	98.2233	87.5443	96.8302	1.62521	0.0464085	-1.67162
rep 1.2	65.3409	62.798	60.1901	14.1233	16.365	15.9613	84.5905	95.4749	108.797	0.545247	-0.39106	-0.154186	rep 1.2	91.6833	79.3502	75.4123	18.0285	16.4108	14.4767	127.912	110.524	116.487	3.18384	-0.692818	-2.49102
rep 2.1	65.3942	55.6795	53.3054	10.521	9.96716	9.99678	90.7981	84.1392	90.3486	1.4947	-0.504037	-0.990659	rep 2.1	91.4864	81.92	78.2437	16.5168	17.9022	17.5969	80.6739	94.4224	101.792	1.78549	0.11752	-1.90301
rep 2.2	63.9131	56.8907	55.7694	12.1599	11.7895	12.1477	72.6826	67.9027	78.7093	0.244064	-0.0519622	-0.192102	rep 2.2	95.0462	83.1008	79.035	17.438	19.4471	18.0804	84.5156	88.196	99.6241	2.47304	-0.641969	-1.83107
rep 3.1	61.7384	53.6208	51.2687	10.8577	10.2918	11.0999	101.355	87.3311	94.0673	1.69773	-0.243325	-1.45441	rep 3.1	98.5187	87.4091	83.9838	20.0666	20.3703	19.1277	196.621	169.412	172.336	1.05725	-0.183612	-0.873641
rep 3.2	65.9616	60.5336	59.0741	14.7952	13.7174	12.497	69.0912	68.6365	81.1588	0.98059	0.0333273	-1.01392	rep 3.2	97.3074	86.9785	84.5747	22.7583	20.1624	17.856	121.854	109.923	113.62	1.35282	-0.0537562	-1.29907
avg	63.1083	56.5927	54.6373	11.8986	12.009	11.7762	83.7363	77.352	86.7957	1.11559	-0.282957	-0.832629	avg	90.6394	79.3347	75.4867	17.1926	17.3646	16.3819	97.8311	95.1716	103.683	2.26689	-0.292714	-1.97418
stdev	3.66632	4.62203	4.60769	2.2438	2.58501	2.43966	11.8128	13.5576	14.2243	0.626841	0.237467	0.53723	stdev	4.50515	4.52412	4.43536	0.678242	1.66457	1.73282	21.4217	10.6939	8.77418	0.713391	0.434112	0.357868
Fig. 3b
	WT									7cKO
Basal	69.1405	63.1705	60.6233	63.1083	56.5927	54.6373	69.1405	63.1705	60.6233	90.6394	79.3347	75.4867	96.5846	90.8793	88.2241	96.5846	90.8793	88.2241
Maximal	104.916	99.2962	103.36	83.7363	77.352	86.7957	104.916	99.2962	103.36	97.8311	95.1716	103.683	113.81	110.567	115.688	113.81	110.567	115.688
Fig. 3c	WT													KO
Time	1.30967	7.76274	14.2085	20.7695	27.2216	33.6741	40.23	46.6856	53.1417	59.7024	66.1553	72.7748	Time	1.30967	7.76274	14.2085	20.7695	27.2216	33.6741	40.23	46.6856	53.1417	59.7024	66.1553	72.7748
rep 1.1	5.96394	5.07702	4.41788	7.51849	6.99208	7.09852	6.37107	8.57638	10.2103	0.530643	-0.394212	-0.136432	rep 1.1	3.83142	4.94044	6.9851	11.2597	10.7522	10.8031	13.5441	15.6551	18.3788	0.432362	-0.0620911	-0.370271
rep 1.2	4.1055	4.45586	5.75386	8.90489	8.06404	7.42898	8.16187	9.62569	12.0616	0.495615	-0.197277	-0.298338	rep 1.2	6.24383	6.43801	6.82076	12.3695	12.2775	12.2717	14.8919	16.5507	19.2707	0.611232	-0.341427	-0.269805
rep 2.1	4.88002	5.5487	5.27543	7.96282	7.45503	8.31309	7.83946	8.98432	10.7963	0.221272	-0.184242	-0.0370306	rep 2.1	7.2718	7.05042	7.21669	11.3989	11.3539	11.4728	14.8817	16.4091	18.5152	1.61858	-0.923612	-0.694967
rep 2.2	1.28574	3.37043	4.52648	8.38536	7.2258	6.95024	8.71093	9.4859	11.9268	0.784095	-0.326053	-0.458041	rep 2.2	4.95693	5.51413	6.6486	13.3629	13.4696	13.1437	17.6593	20.0464	23.8824	0.502674	-0.251541	-0.251134
rep 3.1	3.65469	4.11404	4.64633	8.40722	7.25551	7.36315	8.34581	9.58712	11.8811	0.724737	-0.384469	-0.340268	rep 3.1	4.45708	6.36552	7.86236	13.4762	12.9597	13.1364	18.1642	20.9211	24.6619	0.733153	-0.320163	-0.41299
rep 3.2	2.19109	4.0144	5.42115	8.76716	8.49907	8.55082	10.8007	12.0106	14.8243	0.641459	-0.391908	-0.249551	rep 3.2	1.37267	3.70205	5.03996	9.79808	9.04234	9.52169	12.2845	13.7307	16.9531	0.330812	-0.236705	-0.0941068
avg	3.97798	4.51321	4.924	8.23575	7.39849	7.4308	7.88583	9.25188	11.3752	0.551272	-0.29725	-0.254022	avg	5.78235	6.14296	7.00752	11.676	11.4612	11.5158	14.4392	16.205	18.7216	0.887391	-0.442377	-0.445015
stdev	1.74116	0.845383	0.570845	0.521653	0.406692	0.53018	0.903494	0.456826	0.825142	0.221765	0.100752	0.167286	stdev	1.76601	1.0855	0.198911	0.604594	0.768308	0.735262	0.775238	0.481419	0.480419	0.639512	0.439543	0.222218
Fig. 3e
WT	7cKO
12.4461	8.70241
11.4944	8.91041
11.4532	8.4675
11.1149	9.03225
Fig. 3f
WT	7cKO
37.7971	39.2793
37.8616	42.3357
37.176	41.6535

## Sheet: Figure 4
Fig. 4a
	Vehicle																		hematin
THP-1	117.649	118.649	113.977	116.63	112.854	116.645	108.322	112.74	106.322	109.095	104.842	110.965	104.344	108.012	102.426	100.07	102.296	106.636	184.839	169.01	174.336	181.08	168.96	154.723	167.354	153.849	156.089	163.831	154.58	138.295	160.928	148.206	151.597	157.974	146.573	132.301
4B8	285.794	272.156	283.892	291.591	279.113	301.14	254.311	238.836	243.812	254.533	246.276	262.324	242.929	222.436	228.625	240.175	233.258	248.219	264.489	298.376	294.452	272.362	281.253	285.915	226.303	261.602	259.866	239.527	242.613	245.725	222.385	246.711	246.403	228.009	230.931	226.164
4B8FL	116.868	113.178	122.374	116.559	124.158	113.85	116.927	111.886	113.66	106.404	113.25	105.538	101.917	109.443	111.005	103.49	109.212	101.761	196.107	187.803	200.052	197.046	206.698	197.015	171.198	166.692	175.95	175.78	185.211	177.136	159.81	156.933	168.887	167.212	175.892	169.433
4B8ΔN	116.094	122.052	119.338	98.5899	106.518	135.746	108.671	115.958	110.612	92.732	98.6798	121.668	105.458	113.455	107.546	90.0886	95.7545	115.073	110.741	111.841	123.579	73.9476	114.825	115.963	103.887	104.478	113.845	83.4723	108.65	108.754	99.4222	101.584	112.945	67.0235	105.95	108.035
Fig. 4b
	Vehicle																		Hematin
THP-1	208.37	208.673	211.561	216.42	289.251	285.852	212.749	218.318	218.442	217.993	301.568	282.196	209.745	218.451	213.207	213.116	294.76	266.606	377.827	349.154	349.514	378.551	343.923	321.382	398.576	372.158	367.542	395.408	359.822	330.069	408.144	380.331	368.39	400.099	367.646	332.13
4B8	348.276	382.007	401.885	446.86	471.187	350.709	411.97	410.138	448.286	494.849	420.373	480.007	400.413	514.573	450.001	499.546	439.588	464.964	377.571	376.959	317.234	342.021	400.301	443.257	374.228	407.18	390.702	405.912	440.541	449.987	429.468	422.054	371.859	382.519	454.41	420.728
4B8FL	248.17	251.356	291.166	270.368	297.863	274.169	242.782	243.525	292.953	274.421	294.945	274.885	230.467	234.595	284.894	269.343	286.733	268.621	313.694	348.616	366.558	340.069	386.345	432.079	328.142	361.019	375.733	341.491	392.152	448.729	331.733	358.916	376.478	337.428	384.201	454.25
4B8ΔN	293.543	275.446	280.353	276.824	272.059	272.199	295.717	255.083	276.642	270.51	259.543	261.895	287.416	242.161	265.794	260.812	246.981	253.248	316.541	282.34	318.098	311.229	306.042	314.421	310.173	275.033	319.599	282.813	304.154	297.335	297.618	264.024	305.173	273.3	293.866	287.066
Fig. 4c
	Vehicle																		Hematin
THP-1	23.0966	25.8975	25.8822	23.5021	22.5203	23.3129	27.756	24.0111	23.6668	21.8221	21.3477	22.6699	24.2074	22.556	21.7553	20.4829	19.9042	20.7992	33.9689	32.4971	34.8169	35.4691	32.9138	26.4725	30.8312	30.5289	31.5992	32.3171	29.5151	24.9084	28.8805	26.9228	28.7052	28.7141	26.6419	21.9806
4B8	48.0007	49.4267	56.079	49.5832	50.2462	51.2563	43.224	42.3374	47.7054	42.194	42.3773	45.7878	38.5065	37.617	42.8628	38.2458	39.3278	41.8612	51.4486	47.6089	51.2763	49.1746	47.638	49.9205	45.1738	42.3146	43.075	42.3881	42.2533	43.4049	40.749	37.3018	38.9362	38.4554	37.1435	40.62
4B8FL	23.3273	26.2668	25.0891	24.7002	26.3336	23.7067	21.5819	23.7846	23.8531	22.9811	24.7545	22.7571	20.5764	22.7035	22.6819	21.0224	22.4754	20.2361	36.9773	35.0247	38.1959	38.4021	37.4392	32.8747	33.3061	31.7585	33.1078	32.7347	34.1331	29.8757	30.1468	28.7216	30.0389	30.0831	31.2983	26.9463
4B8ΔN	22.176	24.9551	24.9424	22.8183	23.4061	24.1143	21.5121	23.4233	23.366	20.8163	22.076	22.8	19.9022	21.3305	21.4751	18.8657	20.1544	21.4754	22.0354	20.7008	24.7496	24.1154	21.2131	25.347	20.1991	18.4791	21.9731	22.6636	20.4337	23.7231	18.7079	17.2085	20.8194	20.4115	18.6751	22.5088
Fig. 4d
	Vehicle			Hematin
THP-1	0.9821	1.0241	0.9942	3.2547	3.0925	3.3583
4B8	4.0024	4.1564	4.198	3.6827	3.6753	3.7014
4B8FL	1.2548	1.2093	1.497	4.4824	4.241	4.499
4B8ΔN	2.0324	1.9911	1.9924	1.8042	1.8122	1.7986
Fig. 4h
	Vehicle			10 μM			40 μM
CYC1	0.98	0.8993	1.1207	0.7812	0.905	0.8012	1.09	0.951	0.8992
NDUFA4	0.911	0.991	1.109	0.8512	0.9903	0.7872	0.8701	0.7728	0.7678
COX4I1	1.02982	0.947931	1.02172	0.908838	0.958829	0.888941	0.909838	1.07481	0.900139
ATP5h	1.0202	0.7984	1.1816	0.818	0.831	1.2303	0.8612	1.0472	0.7933
ATP5c1	0.956	1.0453	0.9987	0.7804	0.9108	0.6762	0.917	0.9614	0.8812
HMOX1	0.09817	0.012981	0.07202	0.0131	0.0217	0.0299	0.0191	0.0291	0.1203

## Sheet: Supplementary Figure 1c
		Elution Volume (mL)	Absorbance 230 nm	Absorbance 380 nm	Absorbance 415 nm
		0	0.0299738	1.10155	2.00114
		0.0376372	0.029787	1.10179	1.97645
		0.0775909	0.0294295	1.1	1.98
		0.117545	0.0287175	1.10149	1.97608
		0.157498	0.028638	1.10126	1.97599
		0.197452	0.0291426	1.10119	1.97587
		0.237406	0.0292132	1.1011	1.97589
		0.277359	0.0288602	1.10111	1.97593
		0.317313	0.0281628	1.10095	1.97561
		0.357267	0.0278818	1.10103	1.97573
		0.39722	0.0273522	1.10095	1.97568
		0.437174	0.027973	1.10108	1.97584
		0.477128	0.0274684	1.1009	1.97565
		0.517081	0.0272669	1.10129	1.97577
		0.557035	0.0275376	1.10142	1.97618
		0.596989	0.027058	1.10138	1.97602
		0.636942	0.0270256	1.10116	1.97607
		0.676896	0.0264607	1.10088	1.97574
		0.71685	0.0259193	1.10087	1.97564
		0.756803	0.0256692	1.10092	1.97568
		0.796757	0.025116	1.10092	1.97555
		0.836711	0.0246629	1.10086	1.97561
		0.876664	0.0241877	1.10084	1.97561
		0.916618	0.0235183	1.10093	1.97549
		0.956572	0.0230784	1.10097	1.97577
		0.996525	0.0230578	1.10081	1.97558
		1.03648	0.0228416	1.10122	1.97593
		1.07643	0.0228769	1.1011	1.97609
		1.11639	0.0225458	1.1013	1.97583
		1.15634	0.0225841	1.1012	1.97583
		1.19629	0.0230608	1.10094	1.9755
		1.23625	0.0217911	1.10085	1.97558
		1.2762	0.0217808	1.1009	1.97556
		1.31615	0.0216646	1.10084	1.97552
		1.35611	0.0223252	1.1007	1.97549
		1.39606	0.0220707	1.10051	1.97542
		1.43602	0.022256	1.10073	1.97548
		1.47597	0.0224473	1.10088	1.97561
		1.51592	0.0230549	1.10084	1.97554
		1.55588	0.0233109	1.10135	1.97607
		1.59583	0.0233874	1.10139	1.97628
		1.63578	0.0230608	1.10149	1.97621
		1.67574	0.0229901	1.10089	1.97567
		1.71569	0.0229916	1.10063	1.9755
		1.75565	0.0224002	1.10024	1.97528
		1.7956	0.0216646	1.10032	1.97521
		1.83555	0.0212777	1.10017	1.9752
		1.87551	0.0206613	1.10032	1.97515
		1.91546	0.0197638	1.10028	1.9751
		1.95541	0.019552	1.10026	1.97507
		1.99537	0.0199875	1.10075	1.9755
		2.03532	0.0197535	1.10085	1.97549
		2.07527	0.0198271	1.10142	1.97613
		2.11523	0.0191136	1.10118	1.97577
		2.15518	0.0189929	1.10117	1.97584
		2.19514	0.0187693	1.10081	1.97568
		2.23509	0.0185692	1.10062	1.97518
		2.27504	0.0186222	1.10062	1.97546
		2.315	0.0185354	1.10052	1.97544
		2.35495	0.0184927	1.10058	1.97538
		2.3949	0.0187164	1.10056	1.97527
		2.43486	0.0189473	1.10065	1.97517
		2.47481	0.0188738	1.10072	1.97539
		2.51476	0.0189782	1.10059	1.97531
		2.55472	0.0187193	1.10051	1.97532
		2.59467	0.0188605	1.10072	1.97582
		2.63463	0.0191871	1.10094	1.97571
		2.67458	0.0191842	1.10094	1.97561
		2.71453	0.0192283	1.10086	1.97575
		2.75449	0.0192651	1.10067	1.97548
		2.79444	0.0193313	1.10049	1.9755
		2.83439	0.0189768	1.10059	1.97536
		2.87435	0.019043	1.10048	1.9754
		2.9143	0.0185428	1.10045	1.97535
		2.95426	0.0183824	1.10055	1.97543
		2.99421	0.0182118	1.10087	1.97558
		3.03416	0.0180882	1.10051	1.97539
		3.07412	0.0174879	1.10092	1.97579
		3.11407	0.0169451	1.10098	1.97568
		3.15402	0.0168009	1.10113	1.9757
		3.19398	0.0164537	1.10096	1.97554
		3.23393	0.0162933	1.10063	1.97544
		3.27388	0.0160388	1.10052	1.97525
		3.31384	0.017026	1.10078	1.9753
		3.35379	0.0173114	1.10056	1.97556
		3.39375	0.017048	1.1008	1.97545
		3.4337	0.017282	1.10067	1.97565
		3.47365	0.0167626	1.10072	1.9757
		3.51361	0.0167773	1.10091	1.97552
		3.55356	0.0171025	1.10074	1.97561
		3.59351	0.017485	1.10131	1.97598
		3.63347	0.0176321	1.10133	1.97609
		3.67342	0.0180543	1.10115	1.97608
		3.71337	0.0175939	1.10122	1.97592
		3.75333	0.0180823	1.1008	1.97565
		3.79328	0.0181617	1.10065	1.97541
		3.83324	0.0173776	1.10069	1.97542
		3.87319	0.0175777	1.10078	1.9756
		3.91314	0.017304	1.10067	1.97555
		3.9531	0.0173452	1.10063	1.97551
		3.99305	0.0169098	1.10087	1.97552
		4.033	0.0167641	1.10068	1.97557
		4.07296	0.0163213	1.10074	1.97547
		4.11291	0.0158534	1.10125	1.97596
		4.15287	0.0162874	1.10111	1.9761
		4.19282	0.0154342	1.10112	1.97586
		4.23277	0.0147868	1.10099	1.9758
		4.27273	0.0157372	1.10062	1.97549
		4.31268	0.0157946	1.10062	1.97541
		4.35263	0.0152856	1.10055	1.97555
		4.39259	0.0159196	1.10057	1.97537
		4.43254	0.0155048	1.10079	1.97537
		4.47249	0.0155165	1.10055	1.97542
		4.51245	0.015262	1.10066	1.97542
		4.5524	0.0161889	1.1007	1.97553
		4.59236	0.0160212	1.10061	1.97544
		4.63231	0.0169936	1.10129	1.97591
		4.67226	0.0167994	1.10113	1.97602
		4.71222	0.0172673	1.10111	1.97609
		4.75217	0.017304	1.10086	1.97575
		4.79212	0.0169804	1.10046	1.97549
		4.83208	0.0173776	1.1005	1.9754
		4.87203	0.0169863	1.10037	1.97532
		4.91199	0.0170245	1.10061	1.97522
		4.95194	0.0163654	1.10039	1.97536
		4.99189	0.0160535	1.10061	1.97532
		5.03185	0.0160212	1.10051	1.97531
		5.0718	0.0157872	1.1004	1.97533
		5.11175	0.015215	1.10064	1.97543
		5.15171	0.0150561	1.10099	1.97575
		5.19166	0.015493	1.10086	1.97565
		5.23161	0.0151326	1.10091	1.97561
		5.27157	0.0143867	1.10072	1.97568
		5.31152	0.0144102	1.10052	1.97515
		5.35148	0.0149413	1.10056	1.97531
		5.39143	0.0157534	1.10042	1.97534
		5.43138	0.0151134	1.10059	1.97537
		5.47134	0.0150987	1.10041	1.97528
		5.51129	0.0151267	1.1005	1.97538
		5.55124	0.0153591	1.10075	1.97556
		5.5912	0.0159741	1.1007	1.97548
		5.63115	0.0155798	1.10062	1.97547
		5.6711	0.0159947	1.10063	1.97596
		5.71106	0.0160932	1.10095	1.97579
		5.75101	0.0162757	1.10079	1.97562
		5.79097	0.0166346	1.10061	1.9753
		5.83092	0.0172893	1.1005	1.97538
		5.87087	0.0177792	1.10042	1.9753
		5.91083	0.0185884	1.10029	1.97535
		5.95078	0.0202846	1.1003	1.97536
		5.99073	0.0216558	1.10049	1.9753
		6.03069	0.024123	1.10064	1.97547
		6.07064	0.0263165	1.10074	1.97571
		6.1106	0.0291456	1.10046	1.97646
		6.15055	0.0315495	1.10095	1.9758
		6.1905	0.0346125	1.10114	1.97614
		6.23046	0.0366898	1.10088	1.97589
		6.27041	0.0390407	1.10114	1.97588
		6.31036	0.0407414	1.10086	1.97564
		6.35032	0.0429967	1.10071	1.97553
		6.39027	0.0448857	1.10088	1.9757
		6.43022	0.0472234	1.10056	1.97528
		6.47018	0.0489741	1.10078	1.97561
		6.51013	0.0510456	1.10089	1.97574
		6.55009	0.0529404	1.10069	1.97572
		6.59004	0.0546029	1.101	1.97584
		6.62999	0.0567199	1.10083	1.9756
		6.66995	0.0579307	1.10147	1.9761
		6.7099	0.0585677	1.10162	1.97636
		6.74985	0.0590061	1.10141	1.9762
		6.78981	0.0592253	1.10117	1.97602
		6.82976	0.0591091	1.10089	1.97565
		6.86971	0.0589223	1.10096	1.97559
		6.90967	0.0580293	1.10093	1.97559
		6.94962	0.0568714	1.10088	1.97554
		6.98958	0.0565037	1.10079	1.97565
		7.02953	0.0556533	1.10085	1.97568
		7.06948	0.055106	1.10082	1.97565
		7.10944	0.0548736	1.10088	1.97588
		7.14939	0.0543366	1.1007	1.97565
		7.18934	0.0542351	1.10116	1.97622
		7.2293	0.055134	1.10133	1.97613
		7.26925	0.0561815	1.101	1.976
		7.30921	0.0574305	1.10119	1.97609
		7.34916	0.0596961	1.10095	1.97567
		7.38911	0.0619632	1.10095	1.97565
		7.42907	0.0636786	1.10083	1.97571
		7.46902	0.0656647	1.10086	1.97551
		7.50897	0.0677185	1.10079	1.97557
		7.54893	0.0695339	1.1009	1.97553
		7.58888	0.0718407	1.10106	1.97588
		7.62883	0.0718407	1.10098	1.97574
		7.66879	0.0729103	1.10099	1.97576
		7.70874	0.0739327	1.10146	1.9762
		7.7487	0.0753524	1.10126	1.97619
		7.78865	0.0770266	1.10133	1.97633
		7.8286	0.0812886	1.10105	1.97592
		7.86856	0.0904217	1.10102	1.97572
		7.90851	0.107187	1.10092	1.97553
		7.94846	0.135839	1.10072	1.97586
		7.98842	0.178578	1.1009	1.97575
		8.02837	0.235504	1.10098	1.97586
		8.06833	0.304105	1.10121	1.97586
		8.10828	0.381671	1.10152	1.97616
		8.14823	0.463724	1.10147	1.97593
		8.18819	0.544153	1.10164	1.97628
		8.22814	0.618858	1.10182	1.97674
		8.26809	0.68649	1.10182	1.97658
		8.30805	0.745721	1.10192	1.97671
		8.348	0.797221	1.10188	1.97667
		8.38795	0.839093	1.10185	1.97642
		8.42791	0.880124	1.1013	1.97634
		8.46786	0.911267	1.10165	1.97623
		8.50782	0.937038	1.1015	1.97625
		8.54777	0.959607	1.10154	1.97634
		8.58772	0.976411	1.10165	1.97615
		8.62768	0.9897	1.10147	1.97627
		8.66763	0.99783	1.10115	1.97606
		8.70758	1	1.10135	1.97632
		8.74754	0.996122	1.1017	1.97646
		8.78749	0.984603	1.10145	1.9763
		8.82744	0.964781	1.1016	1.97636
		8.8674	0.938842	1.10136	1.97602
		8.90735	0.90456	1.10119	1.97597
		8.94731	0.866383	1.1009	1.97574
		8.98726	0.823742	1.10106	1.97574
		9.02721	0.779845	1.10077	1.97551
		9.06717	0.735558	1.10071	1.97571
		9.10712	0.691512	1.10089	1.97575
		9.14707	0.647592	1.10083	1.97562
		9.18703	0.605365	1.10047	1.97539
		9.22698	0.564769	1.10067	1.97558
		9.26694	0.524557	1.10072	1.97561
		9.30689	0.48604	1.10061	1.97555
		9.34684	0.450739	1.10065	1.97549
		9.3868	0.416739	1.1006	1.97535
		9.42675	0.385535	1.10058	1.97537
		9.4667	0.355749	1.10067	1.97545
		9.50666	0.327441	1.1006	1.97538
		9.54661	0.300973	1.10049	1.9754
		9.58656	0.27571	1.10068	1.97554
		9.62652	0.252109	1.10084	1.97569
		9.66647	0.230481	1.101	1.97559
		9.70643	0.210882	1.10082	1.97622
		9.74638	0.192982	1.10101	1.97598
		9.78633	0.176064	1.10109	1.97603
		9.82629	0.160671	1.10107	1.97607
		9.86624	0.146218	1.10118	1.97596
		9.90619	0.133342	1.10075	1.97572
		9.94615	0.121489	1.10081	1.97553
		9.9861	0.111204	1.10095	1.97573
		10.0261	0.102206	1.10104	1.97581
		10.066	0.0934656	1.10124	1.97611
		10.106	0.0857978	1.10121	1.97594
		10.1459	0.0787214	1.10118	1.97599
		10.1859	0.0726087	1.10105	1.97586
		10.2258	0.0671771	1.10094	1.97567
		10.2658	0.0625149	1.10118	1.97616
		10.3057	0.0573452	1.1012	1.97601
		10.3457	0.0524123	1.10121	1.97607
		10.3856	0.0491875	1.1009	1.97599
		10.4256	0.0463746	1.10096	1.97569
		10.4655	0.0438294	1.101	1.97584
		10.5055	0.041118	1.10108	1.97574
		10.5455	0.0397513	1.101	1.97591
		10.5854	0.0377917	1.10105	1.9759
		10.6254	0.0358027	1.10117	1.97596
		10.6653	0.0343359	1.10109	1.97606
		10.7053	0.0326808	1.10117	1.97588
		10.7452	0.0318261	1.1014	1.97611
		10.7852	0.0309419	1.10156	1.97635
		10.8251	0.030143	1.10147	1.97633
		10.8651	0.0289249	1.10141	1.9764
		10.905	0.0278524	1.10126	1.97583
		10.945	0.0272419	1.10092	1.97596
		10.9849	0.0267122	1.10105	1.97586
		11.0249	0.0261561	1.10106	1.97589
		11.0649	0.0255088	1.10092	1.97593
		11.1048	0.0253999	1.10102	1.97584
		11.1448	0.0249306	1.10117	1.97598
		11.1847	0.0245305	1.10105	1.97604
		11.2247	0.0236389	1.10117	1.97579
		11.2646	0.0238228	1.10113	1.97606
		11.3046	0.0234977	1.10106	1.97603
		11.3445	0.0232505	1.10135	1.97611
		11.3845	0.0227165	1.1011	1.97597
		11.4244	0.0225076	1.10107	1.97571
		11.4644	0.0222192	1.10088	1.97555
		11.5043	0.0220162	1.10102	1.97581
		11.5443	0.0204406	1.10097	1.97586
		11.5842	0.0199625	1.10098	1.97584
		11.6242	0.0195608	1.1009	1.97573
		11.6642	0.0199124	1.10099	1.97583
		11.7041	0.0194946	1.10104	1.97589
		11.7441	0.0193887	1.10091	1.97588
		11.784	0.0180352	1.10148	1.97641
		11.824	0.0184486	1.10142	1.97631
		11.8639	0.0180293	1.10136	1.97635
		11.9039	0.0182338	1.10129	1.97628
		11.9438	0.0174158	1.10103	1.97568
		11.9838	0.0171098	1.10104	1.97581
		12.0237	0.0167935	1.1011	1.97583
		12.0637	0.0169539	1.10107	1.97589
		12.1036	0.0149722	1.10099	1.97586
		12.1436	0.0156695	1.10106	1.97596
		12.1836	0.0165964	1.10124	1.97596
		12.2235	0.0164596	1.10116	1.97597
		12.2635	0.0164375	1.10108	1.97585
		12.3034	0.0164934	1.10118	1.97628
		12.3434	0.0158137	1.10132	1.97609
		12.3833	0.0151134	1.10139	1.97614
		12.4233	0.0155754	1.10159	1.97599
		12.4632	0.0166685	1.10085	1.9759
		12.5032	0.0159726	1.10104	1.97614
		12.5431	0.0152812	1.10097	1.9758
		12.5831	0.0148324	1.10074	1.97565
		12.623	0.0148692	1.10069	1.97547
		12.663	0.0145058	1.10064	1.97563
		12.703	0.0146883	1.10102	1.97576
		12.7429	0.0147339	1.10082	1.97569
		12.7829	0.0146206	1.1008	1.97556
		12.8228	0.0145809	1.10118	1.97612
		12.8628	0.0145382	1.10118	1.97599
		12.9027	0.0142469	1.10112	1.97598
		12.9427	0.0135393	1.10068	1.97569
		12.9826	0.0131833	1.1003	1.97546
		13.0226	0.0131082	1.10059	1.97546
		13.0625	0.0130994	1.10056	1.97544
		13.1025	0.0128522	1.10047	1.97557
		13.1424	0.0132083	1.10086	1.97569
		13.1824	0.0134863	1.10081	1.97572
		13.2223	0.0129846	1.10108	1.97579
		13.2623	0.0133039	1.10086	1.97582
		13.3023	0.0133466	1.10112	1.97585
		13.3422	0.0137114	1.10118	1.97594
		13.3822	0.0133392	1.10101	1.97606
		13.4221	0.0137158	1.10098	1.97597
		13.4621	0.0139321	1.10116	1.97606
		13.502	0.0139453	1.10087	1.97575
		13.542	0.0138512	1.10078	1.97559
		13.5819	0.0139277	1.10081	1.97559
		13.6219	0.0138968	1.10075	1.97572
		13.6618	0.0140866	1.10087	1.97582
		13.7018	0.0142513	1.10116	1.97586
		13.7417	0.014241	1.1012	1.97591
		13.7817	0.0141042	1.1009	1.97572
		13.8217	0.0144617	1.10104	1.9759
		13.8616	0.0142646	1.1011	1.97604
		13.9016	0.0142675	1.10125	1.97603
		13.9415	0.0140807	1.10122	1.97604
		13.9815	0.0138056	1.10102	1.976
		14.0214	0.0132406	1.10084	1.97574
		14.0614	0.0129596	1.10086	1.97573
		14.1013	0.0125095	1.101	1.97575
		14.1413	0.0122505	1.10112	1.97599
		14.1812	0.0122123	1.10101	1.97581
		14.2212	0.0123491	1.10125	1.97579
		14.2611	0.0119489	1.10121	1.97576
		14.3011	0.0119901	1.10077	1.97574
		14.3411	0.0118239	1.10105	1.97578
		14.381	0.012046	1.10097	1.97584
		14.421	0.0122373	1.10108	1.97605
		14.4609	0.0122976	1.10125	1.97623
		14.5009	0.0120254	1.10107	1.97594
		14.5408	0.0120357	1.10105	1.97577
		14.5808	0.0124947	1.10101	1.97583
		14.6207	0.0126124	1.10081	1.97586
		14.6607	0.0130229	1.10097	1.97566
		14.7006	0.0128434	1.10104	1.97588
		14.7406	0.0132539	1.10089	1.97594
		14.7805	0.0133215	1.10114	1.97592
		14.8205	0.0135834	1.10093	1.97617
		14.8604	0.0136393	1.10157	1.97628
		14.9004	0.0135452	1.10145	1.97617
		14.9404	0.0134642	1.10127	1.97615
		14.9803	0.0134378	1.10139	1.97607
		15.0203	0.0134966	1.10083	1.97566
		15.0602	0.0132862	1.10097	1.97568
		15.1002	0.013298	1.10097	1.97575
		15.1401	0.0131097	1.10087	1.97563
		15.1801	0.0126213	1.10093	1.97576
		15.22	0.0119401	1.10085	1.97566
		15.26	0.0114193	1.10075	1.97585
		15.2999	0.0112692	1.10097	1.9757
		15.3399	0.0111972	1.10089	1.97575
		15.3798	0.0113413	1.10119	1.97604
		15.4198	0.0114487	1.10108	1.97592
		15.4598	0.0113399	1.101	1.97594
		15.4997	0.0112825	1.10109	1.97585
		15.5397	0.0114208	1.10072	1.97562
		15.5796	0.0118857	1.1008	1.97568
		15.6196	0.0117386	1.10076	1.97549
		15.6595	0.0121181	1.10075	1.97589
		15.6995	0.0127345	1.10091	1.97567
		15.7394	0.0129258	1.10103	1.97569
		15.7794	0.013067	1.10095	1.97575
		15.8193	0.0128949	1.1007	1.97576
		15.8593	0.0126124	1.10097	1.97594
		15.8992	0.0125139	1.10134	1.97609
		15.9392	0.012227	1.10135	1.97626
		15.9792	0.0120401	1.10118	1.97632
		16.0191	0.0113914	1.10085	1.97582
		16.0591	0.0105646	1.10069	1.97587
		16.099	0.00967302	1.10089	1.97557
		16.139	0.00864907	1.10062	1.97565
		16.1789	0.00761189	1.10082	1.97554
		16.2189	0.00630254	1.1007	1.97546
		16.2588	0.00512559	1.10056	1.97537
		16.2988	0.00400897	1.10074	1.97548
		16.3387	0.00313214	1.10071	1.97551
		16.3787	0.00212586	1.10087	1.97574
		16.4186	0.00152414	1.10109	1.97586
		16.4586	0.000987162	1.10081	1.97563
		16.4985	0.000907719	1.10118	1.97556
		16.5385	0.000606127	1.10113	1.97592
		16.5785	0.000167715	1.10079	1.97569
		16.6184	0.000107396	1.10133	1.97556
		16.6584	0	1.10059	1.97565
		16.6983	0.000351612	1.10082	1.97569
		16.7383	0.000670859	1.10081	1.97579
		16.7782	0.000729706	1.101	1.97571
		16.8182	0.0010416	1.10095	1.97568
		16.8581	0.00107249	1.10084	1.97576
		16.8981	0.00119019	1.10117	1.97601
		16.938	0.00125345	1.10136	1.97631
		16.978	0.00165802	1.10119	1.97613
		17.0179	0.00151826	1.10101	1.97613
		17.0579	0.00161389	1.10083	1.97574
		17.0979	0.00137997	1.10088	1.97574
		17.1378	0.000894478	1.10085	1.97579
		17.1778	0.000985691	1.10091	1.97571
		17.2177	0.00152414	1.10093	1.97561
		17.2577	0.00193755	1.10089	1.97553
		17.2976	0.00207289	1.10096	1.97576
		17.3376	0.0021847	1.10108	1.97583
		17.3775	0.0024348	1.10099	1.97583
		17.4175	0.00275994	1.10128	1.97608
		17.4574	0.00299238	1.10086	1.97604
		17.4974	0.00299827	1.10109	1.9759
		17.5373	0.00346169	1.10108	1.97591
		17.5773	0.0038133	1.10083	1.97578
		17.6173	0.00416933	1.10089	1.97562
		17.6572	0.00476663	1.10086	1.97576
		17.6972	0.00543013	1.10085	1.97578
		17.7371	0.00609069	1.10125	1.9756
		17.7771	0.00650556	1.10087	1.97581
		17.817	0.00694986	1.10081	1.97582
		17.857	0.00741917	1.10093	1.97585
		17.8969	0.00804589	1.10068	1.9757
		17.9369	0.00824597	1.10125	1.97606
		17.9768	0.00825921	1.10126	1.97597
		18.0168	0.00843575	1.1012	1.97583
		18.0567	0.00832541	1.10106	1.97597
		18.0967	0.00816358	1.10082	1.9757
		18.1367	0.00821507	1.1009	1.97585
		18.1766	0.00834454	1.10095	1.97574
		18.2166	0.00860494	1.10092	1.97591
		18.2565	0.00904776	1.10073	1.97587
		18.2965	0.00922578	1.10153	1.9762
		18.3364	0.00940673	1.10126	1.97613
		18.3764	0.0101556	1.10116	1.97598
		18.4163	0.00995548	1.10089	1.97584
		18.4563	0.0103865	1.10107	1.97618
		18.4962	0.0102174	1.10128	1.97588
		18.5362	0.0103527	1.10137	1.97628
		18.5761	0.0103012	1.10129	1.97637
		18.6161	0.0104645	1.10121	1.97606
		18.656	0.0103071	1.10123	1.97611
		18.696	0.0102527	1.10122	1.97612
		18.736	0.0101453	1.10143	1.97616
		18.7759	0.0099393	1.10145	1.9763
		18.8159	0.00945381	1.10157	1.97641
		18.8558	0.00945528	1.10161	1.97665
		18.8958	0.00973628	1.10155	1.97646
		18.9357	0.00937142	1.10182	1.9766
		18.9757	0.00916104	1.10209	1.97696
		19.0156	0.0087447	1.10192	1.97703
		19.0556	0.00868144	1.10196	1.97686
		19.0955	0.00856522	1.10161	1.97631
		19.1355	0.00832247	1.10129	1.97617
		19.1754	0.00805324	1.10105	1.97586
		19.2154	0.00784139	1.1009	1.97591
		19.2554	0.00767957	1.10113	1.97571
		19.2953	0.00800028	1.10069	1.97564
		19.3353	0.00927727	1.10056	1.97547
		19.3752	0.00893301	1.10036	1.97543
		19.4152	0.00895361	1.10044	1.97555
		19.4551	0.00846812	1.10064	1.97556
		19.4951	0.00932287	1.10063	1.97529
		19.535	0.00998932	1.10044	1.97533
		19.575	0.0101968	1.10035	1.97535
		19.6149	0.0104248	1.10022	1.9752
		19.6549	0.0106925	1.1003	1.97511
		19.6948	0.0111133	1.10023	1.97505
		19.7348	0.0102968	1.1	1.975
		19.7748	0.01011	1.10005	1.97493
		19.8147	0.010719	1.10009	1.97487
		19.8547	0.0112104	1.10012	1.97503
		19.8946	0.0115164	1.10031	1.975
		19.9346	0.0116576	1.10001	1.97523
		19.9745	0.012099	1.10071	1.97572
		20.0145	0.0123564	1.10095	1.97547
		20.0544	0.01238	1.10064	1.97577
		20.0944	0.0122049	1.10076	1.97568
		20.1343	0.0121108	1.10054	1.97537
		20.1743	0.0120284	1.10065	1.97533
		20.2142	0.0118607	1.10068	1.97548
		20.2542	0.011565	1.10061	1.97561
		20.2941	0.0115179	1.10069	1.9755
		20.3341	0.011509	1.10072	1.97565
		20.3741	0.011309	1.10073	1.97557
		20.414	0.0112928	1.10071	1.97566
		20.454	0.011487	1.10074	1.97562
		20.4939	0.011306	1.10111	1.976
		20.5339	0.0109956	1.1011	1.97584
		20.5738	0.0107632	1.10123	1.97596
		20.6138	0.0107764	1.10103	1.97606
		20.6537	0.0103674	1.1009	1.97565
		20.6937	0.0104204	1.1008	1.97555
		20.7336	0.01016	1.10069	1.97576
		20.7736	0.0101203	1.10085	1.97567
		20.8135	0.0100438	1.10065	1.97569
		20.8535	0.0100217	1.1006	1.97548
		20.8935	0.0102836	1.10089	1.9756
		20.9334	0.0103012	1.10066	1.97565
		20.9734	0.0104527	1.10068	1.97561
		21.0133	0.0106219	1.10116	1.97595
		21.0533	0.0107985	1.10119	1.97613
		21.0932	0.010922	1.1012	1.97601
		21.1332	0.0110368	1.10091	1.97555
		21.1731	0.0113546	1.10066	1.97564
		21.2131	0.0111545	1.10082	1.97555
		21.253	0.0114075	1.10061	1.97546
		21.293	0.0110162	1.10066	1.9756
		21.3329	0.01095	1.10061	1.97559
		21.3729	0.0107808	1.10082	1.97563
		21.4129	0.010463	1.10088	1.97566
		21.4528	0.010463	1.10075	1.97556
		21.4928	0.0101923	1.10093	1.97561
		21.5327	0.00979954	1.10099	1.97559
		21.5727	0.00952295	1.10106	1.97568
		21.6126	0.00922136	1.10089	1.97559
		21.6526	0.00892713	1.10073	1.97559
		21.6925	0.00876677	1.10077	1.97559
		21.7325	0.00910808	1.10067	1.97536
		21.7724	0.0089389	1.10063	1.97551
		21.8124	0.00915369	1.10062	1.9756
		21.8523	0.00920959	1.10066	1.9755
		21.8923	0.00932287	1.10075	1.97566
		21.9322	0.00939055	1.10084	1.97568
		21.9722	0.00945234	1.10074	1.97563
		22.0122	0.0098216	1.10123	1.97619
		22.0521	0.00970979	1.10115	1.9761
		22.0921	0.0101997	1.10109	1.97619
		22.132	0.0100423	1.10087	1.97576
		22.172	0.0102085	1.10087	1.97573
		22.2119	0.0104366	1.10076	1.97566
		22.2519	0.011128	1.1008	1.97563
		22.2918	0.0110927	1.10072	1.97576
		22.3318	0.0107352	1.10074	1.97564
		22.3717	0.0106131	1.1008	1.97571
		22.4117	0.01026	1.10091	1.97554
		22.4516	0.0103762	1.1012	1.976
		22.4916	0.0101394	1.10111	1.9758
		22.5316	0.00980395	1.10093	1.97598
		22.5715	0.00938908	1.10088	1.97581
		22.6115	0.00901393	1.1009	1.97556
		22.6514	0.00854609	1.10083	1.97562
		22.6914	0.00805324	1.10063	1.97549
		22.7313	0.00798998	1.10069	1.97563
		22.7713	0.00804736	1.10088	1.9758
		22.8112	0.00850637	1.10076	1.97554
		22.8512	0.00853138	1.1007	1.97585
		22.8911	0.00881385	1.10081	1.97555
		22.9311	0.00890653	1.10075	1.97565
		22.971	0.00887416	1.10074	1.97568
		23.011	0.0099393	1.10062	1.97545
		23.051	0.010616	1.10106	1.97598
		23.0909	0.0104954	1.10105	1.9761
		23.1309	0.0109441	1.1012	1.97596
		23.1708	0.0110633	1.1011	1.9759
		23.2108	0.011612	1.1008	1.97564
		23.2507	0.0115105	1.10066	1.97566
		23.2907	0.0115605	1.10073	1.97544
		23.3306	0.011459	1.1007	1.9757
		23.3706	0.0113399	1.10094	1.9758
		23.4105	0.0113928	1.10064	1.97559
		23.4505	0.0111177	1.10066	1.97569
		23.4904	0.0107882	1.10095	1.9757
		23.5304	0.0103556	1.10073	1.97582
		23.5703	0.0100864	1.10121	1.97586
		23.6103	0.00969508	1.10099	1.97578
		23.6503	0.00901246	1.10103	1.97591
		23.6902	0.00853285	1.10106	1.97588
		23.7302	0.0079841	1.10074	1.97568
		23.7701	0.00710139	1.10052	1.97522
		23.8101	0.00845929	1.10021	1.97492
		23.85	0.00843428	1.10005	1.97521
		23.89	0.00860788	1.10014	1.97522
		23.9299	0.00872557	1.10002	1.97496
		23.9699	0.00846812	1.10018	1.975
		24.0098	0.00920224	1.10007	1.97517

## Sheet: Supplementary Figure 1e
	uM NTD	0	9.2	18.4	27.6	36.8	46	55.2	64.4	73.6	82.8	92	101.2	110.4	128.8	147.2	165.6	184
	#1	0.455	0.5245	0.5673	0.582	0.6117	0.6307	0.649	0.654	0.681	0.6686	0.7279	0.7532	0.904	0.9778	0.9764	1.0087	0.968
	#2	0.4887	0.5469	0.5859	0.6176	0.636	0.6594	0.6691	0.6767	0.7047	0.7197	0.7374	0.7722	0.9073	0.9693	0.9774	0.9987	0.9647
	#3	0.4888	0.5473	0.5851	0.6089	0.6344	0.6506	0.6683	0.6748	0.6906	0.712	0.7337	0.75	0.8787	0.9473	0.964	0.9746	0.9344
	avg			0.579433		0.627367		0.662133		0.6921		0.733		0.786233336925507		0.891233		0.9557
	stdev	0.0194856	0.0130496	0.0105154	0.0185592	0.0135913	0.0147034	0.0113808	0.0125933	0.011921	0.0275501	0.00478851	0.0120006	0.0156468	0.0157401	0.0074646	0.0175291	0.01852
	uM HP motif	0	50	100	200	300	400	500
	#1	0.4551	0.5375	0.6017	0.7224	0.8322	0.9155	1.0068
	#2	0.4583	0.5529	0.5956	0.7229	0.8114	0.8862	1.0018
	#3	0.4517	0.5347	0.5834	0.7038	0.8051	0.872	0.9872
	avg		0.5417	0.593567	0.716367	0.816233	0.891233	0.9986
	stdev	0.0033005	0.00980001	0.0093179	0.0108859	0.0141818	0.0221825	0.0101843

## Sheet: Supplementary Figure 2c
Supplementary Fig. 2c
AM	MH-S
0.947486	0.569925
1.04404	0.437951
1.00848	0.691999

## Sheet: Supplementary Figure 4
		Supplementary Figure 4b.							Supplementary Figure 4c.
		THP-1 ATP	THP-1 ADP	THP-1 AMP	B11 ATP	B11 ADP	B11 AMP		THP-1	B11
		5.99	1.62	1.02	4.47	1.32	0.49		3.7	3.38
		7.05	1.67	0.857	4.61	1.3	0.583		4.21	3.55
		6.67	1.56	0.723	4.34	1.24	0.471		4.28	3.51

[truncated: 5 more sheets: Supplementary Figure 6, Supplementary Figure 7f, Supplementary Figure 8c., Supplementary Figure 9d, Supplementary 10]
